# Supplementary material for: Inhibition of rice germination by ustiloxin A involves alteration in carbon metabolism and amino acid utilization
Source: Front Plant Sci. 2023 May 8;14:1168985. doi: 10.3389/fpls.2023.1168985 (PMC10200953; doi:10.3389/fpls.2023.1168985)
Supplement: Supplementary Table 1 — All gene expression files. [file Table_1.xlsx]

## Sheet: Table S1 All_gene_expression_fi
#ID	gene_name	CK-1_FPKM	CK-1_count	CK-2_FPKM	CK-2_count	CK-3_FPKM	CK-3_count	CK-4_FPKM	CK-4_count	US-1_FPKM	US-1_count	US-2_FPKM	US-2_count	US-3_FPKM	US-3_count	US-4_FPKM	US-4_count
OsR498G0816570200.01	OsR498G0816570200.01	0.565392	8	0.98324	12	0.327487	5	0.186165	3	0.276725	4	0.681795	9	0.052474	1	0.695643	9
OsR498G0510581000.01	OsR498G0510581000.01	5.6704	231	5.9228	226	8.38614	372	6.4523	273	5.34879	215	5.31301	217	5.97349	238	5.35018	206
OsR498G1221775500.01	OsR498G1221775500.01	0	0	0	0	0	0	0	0	0	0	0	0	0	0	0	0
OsR498G0408333200.01	OsR498G0408333200.01	0	0	0	0	0.080486	2	0.192235	3	0	0	0	0	0	0	0	0
OsR498G0305440700.01	OsR498G0305440700.01	23.3858	1029	24.6108	1035	22.1075	1103	22.0645	1022	27.6792	1233	28.9365	1304	36.2469	1597	37.4458	1577
OsR498G0407441900.01	OsR498G0407441900.01	0.508752	38	0.316019	22	0.477032	39	0.408155	32	0.176686	13	0.283926	21	0.116027	9	0.11115	8
OsR498G0307209200.01	OsR498G0307209200.01	0	0	0.042843	1	0	0	0	0	0	0	0	0	0	0	0	0
OsR498G0100788100.01	OsR498G0100788100.01	2.20509	52	1.31987	29	1.8945	49	1.06309	26	1.30311	31	1.39526	33	1.30147	30	0.428691	10
OsR498G0204762300.01	OsR498G0204762300.01	172.06	13019	161.483	11450	159.356	13133	172.306	13520	75.7135	5647	67.1083	5086	78.6861	5806	74.8735	5350
OsR498G0511176500.01	OsR498G0511176500.01	47.8684	3305	49.7429	3246	54.3655	4094	51.6851	3714	38.6996	2694	40.0234	2797	38.4084	2600	37.6519	2489
OsR498G0510403200.01	OsR498G0510403200.01	0.210008	9	0	0	0.086593	5	0.22434	10	0.233305	10	0.118801	6	0.288078	12	0.415899	17
OsR498G1018918700.01	OsR498G1018918700.01	0.42682	10	0	0	0.041035	1	0	0	0	0	0	0	0	0	0	0
OsR498G0101562800.01	OsR498G0101562800.01	2.02874	240	2.21915	246	2.1646	278	2.49377	304	1.10023	128	0.806736	95	0.917272	107	0.454958	50
OsR498G0714587600.01	OsR498G0714587600.01	158.248	5602	172.953	5734	144.808	5585	157.731	5788	141.881	4951	141.804	5030	134.556	4647	129.589	4328
OsR498G0100988400.01	OsR498G0100988400.01	0.302283	17	0.135213	7	0.125968	8	0.126284	8	0.541756	29	0.431593	24	0.923115	49	0.5975	31
OsR498G0101627300.01	OsR498G0101627300.01	20.5139	2056	15.4753	1367	20.8994	2243	14.9965	1207	15.4829	1394	11.813	1072	11.5584	1058	11.1153	946
Oryza_sativa_newGene_4356	--	0.398615	22	0.20903	11	0.304976	18	0.148977	9	0.444947	24	0.465984	25	0.289934	15	0.360824	19
OsR498G0203768100.01	OsR498G0203768100.01	0	0	0	0	0	0	0	0	0	0	0	0	0	0	0	0
OsR498G0815492800.01	OsR498G0815492800.01	0	0	0	0	0	0	0	0	0.128503	2	0.377766	4	0.090335	1	0.291426	3
OsR498G0101695000.01	OsR498G0101695000.01	57.3509	5271	55.723	4799	56.9778	5704	55.9906	5347	45.4716	4129	41.4568	3823	36.5108	3272	34.6042	3009
OsR498G0714337400.01	OsR498G0714337400.01	0	0	0	0	0	0	0	0	0.008111	1	0	0	0	0	0	0
OsR498G1119427200.01	OsR498G1119427200.01	1.59463	146	1.16972	103	1.28086	129	1.77446	166	0.543153	51	0.422856	40	0.275193	26	0.391132	35
OsR498G0816554900.01	OsR498G0816554900.01	29.0944	1440	30.2912	1407	26.4722	1424	27.5522	1418	28.697	1405	27.7101	1377	28.2321	1366	28.0473	1309
OsR498G0203041500.01	OsR498G0203041500.01	260.573	19132	295.649	20326	277.045	22151	260.568	19840	226.751	16403	225.249	16583	177.639	12705	186.537	12923
OsR498G0816430400.01	OsR498G0816430400.01	0.029406	2	0.030078	2	0	0	0.085147	7	0.074582	5	0	0	0	0	0.06398	5
OsR498G0816395800.01	OsR498G0816395800.01	3.02382	312	2.55853	244	3.39011	380	3.07931	332	3.21055	330	3.33041	349	2.80129	276	2.736	271
Oryza_sativa_newGene_326	--	1.42568	144	1.91536	188	1.6995	186	2.97207	325	3.31078	344	3.17608	335	1.91585	188	3.62644	361
OsR498G0100432300.01	OsR498G0100432300.01	29.606	997	27.6233	872	24.4533	898	25.64	897	28.8488	958	24.6365	833	29.9833	984	26.8726	854
OsR498G0203138300.01	OsR498G0203138300.01	10.7023	2882	9.73785	2457	10.1975	2991	10.003	2793	9.66003	2564	10.0503	2711	9.28522	2438	9.14552	2326
OsR498G0509880100.01	OsR498G0509880100.01	0	0	0	0	0	0	0	0	0	0	0	0	0	0	0	0
OsR498G0305796400.01	OsR498G0305796400.01	0	0	0	0	0	0	0	0	0	0	0	0	0	0	0	0
OsR498G0917242100.01	OsR498G0917242100.01	0	0	0	0	0	0	0	0	0	0	0	0	0	0	0	0
OsR498G0714893500.01	OsR498G0714893500.01	0.620483	39	0.600528	40	0.843347	66	0.473689	21	0.307415	25	0.194163	18	0.174887	14	0.118365	10
OsR498G0305224700.01	OsR498G0305224700.01	20.1099	1007	21.3111	1003	19.0548	1039	19.898	1034	24.186	1194	20.832	1044	21.2898	1041	21.3381	1009
OsR498G0307085100.01	OsR498G0307085100.01	27.7348	1698	29.6011	1701	29.2391	1950	25.7976	1638	29.7214	1792	30.6576	1881	34.4907	2058	37.2765	2159
OsR498G1018315800.01	OsR498G1018315800.01	0	0	0	0	0	0	0	0	0	0	0	0	0	0	0	0
OsR498G0510480600.01	OsR498G0510480600.01	17.1139	2282	14.3953	1798	17.1598	2491	16.4019	2268	38.2473	5025	44.4462	5923	54.9228	7127	58.797	7401
OsR498G0714414600.01	OsR498G0714414600.01	0	0	0	0	0	0	0	0	0	0	0	0	0	0	0	0
OsR498G1221718100.01	OsR498G1221718100.01	0.966145	90	0.911245	79	1.05679	107	0.966606	94	1.27915	117	1.32254	123	1.38873	125	1.13202	99
OsR498G0816428500.01	OsR498G0816428500.01	21.8948	2088	17.5553	1446	20.3323	1747	23.9868	2091	20.1883	1795	19.6946	1727	22.0359	1960	20.3445	1754
OsR498G0204496800.01	OsR498G0204496800.01	0.976366	51	0.759421	37	1.62423	87	1.4859	78	2.64939	131	3.43494	173	3.37655	172	3.35298	163
Oryza_sativa_newGene_1430	--	0.252803	8	0.109352	8	0.213715	17	0.159941	12	1.38179	70	2.02788	103	1.3208	59	1.19815	55
OsR498G0917537700.01	OsR498G0917537700.01	5.58425	332	4.17162	233	5.47227	355	6.45152	398	1.90934	112	1.42907	86	1.19	69	1.32204	75
OsR498G0816448200.01	OsR498G0816448200.01	0.004395	1	0.002474	1	0.005246	1	0.019291	1	0.005202	1	0.008493	1	0.01232	1	0.03226	2
OsR498G0510921300.01	OsR498G0510921300.01	0	0	0	0	0	0	0	0	0.073099	3	0	0	0	0	0	0
OsR498G0306484100.01	OsR498G0306484100.01	0.121598	17	0.122828	16	0.056932	9	0.246058	34	0.118502	16	0.102173	14	0.054752	8	0.076798	10
Oryza_sativa_newGene_1715	--	0.450969	7	0	0	0	0	0	0	0	0	0	0	0	0	0	0
OsR498G0307385100.01	OsR498G0307385100.01	0	0	0	0	0	0	0	0	0	0	0	0	0	0	0	0
OsR498G0305255900.01	OsR498G0305255900.01	58.3795	3954	52.495	3332	52.88	3901	54.5255	3830	56.9185	3800	60.2881	4090	65.5301	4328	72.301	4624
OsR498G0306043500.01	OsR498G0306043500.01	10.8777	947	10.843	891	10.5727	1013	9.7836	881	10.8988	945	10.5215	923	9.00958	766	9.39691	769
Oryza_sativa_newGene_2123	--	0	0	0	0	0.444729	8	0	0	0	0	0	0	0	0	0.102693	2
OsR498G0815955200.01	OsR498G0815955200.01	0	0	0	0	0	0	0	0	0	0	0	0	0	0	0	0
OsR498G0204189400.01	OsR498G0204189400.01	1.68962	54	1.45129	44	1.4469	51	2.54697	84	0.489159	16	0.638156	21	0.976039	31	0.425642	13
Oryza_sativa_newGene_1798	--	0	0	0	0	0	0	0	0	0	0	0.198761	3	0	0	0	0
OsR498G0100175200.01	OsR498G0100175200.01	2.0466	134	1.83094	112	2.01588	144	1.77173	120	1.9852	128	2.57347	169	1.15498	74	1.67996	104
OsR498G0509963800.01	OsR498G0509963800.01	0	0	0	0	0	0	0	0	0	0	0	0	0	0	0	0
OsR498G0022222200.01	OsR498G0022222200.01	0	0	0.002256	1	0.004734	1	0	0	0.006411	1	0	0	1.8e-05	1	0	0
OsR498G0305140600.01	OsR498G0305140600.01	9.58265	496	11.5024	558	10.815	610	14.1761	761	10.3666	529	10.8158	561	15.912	803	18.9802	928
OsR498G0306502700.01	OsR498G0306502700.01	9.79297	746	9.32916	674	11.1394	920	10.8363	866	10.8004	812	10.2749	793	11.0224	826	11.606	846
OsR498G0202982600.01	OsR498G0202982600.01	18.779	1552	21.3132	1649	20.3763	1867	20.3953	1747	15.0041	1243	15.7034	1319	15.2919	1253	14.2425	1125
OsR498G0816457100.01	OsR498G0816457100.01	26.0178	2067	21.46	1597	24.229	2096	24.9765	2057	26.4029	2067	26.6708	2122	31.7724	2461	33.582	2518
OsR498G0815678600.01	OsR498G0815678600.01	2.56117	315	3.0804	341	2.98513	394	2.62015	342	6.58795	819	7.59016	946	8.59262	1048	8.65703	1016
OsR498G0917088800.01	OsR498G0917088800.01	0.178728	10	0	0	0.019904	2	0	0	0.08846	5	0.075631	5	0.057681	4	0.206631	11
OsR498G0100880900.01	OsR498G0100880900.01	1.49928	211	1.02908	155	1.62507	269	1.53141	270	1.45193	202	1.41767	197	1.18106	167	1.26641	159
OsR498G0407645900.01	OsR498G0407645900.01	0	0	0	0	0	0	0.061279	2	0.145178	4	0.055329	2	0	0	0.058692	2
OsR498G1018839400.01	OsR498G1018839400.01	6.6403	3195	6.41467	2818	6.94319	3657	6.77611	3361	6.50048	3119	6.64301	3231	7.92535	3730	8.08091	3720
OsR498G0917586600.01	OsR498G0917586600.01	0.035269	2	0	0	0	0	0	0	0	0	0	0	0	0	0	0
OsR498G0510713100.01	OsR498G0510713100.01	0	0	0	0	0	0	0	0	0	0	0	0	0	0	0	0
OsR498G0102313000.01	OsR498G0102313000.01	14.8569	1340	14.6383	1237	16.1643	1588	14.9306	1396	8.2277	732	8.56373	774	4.7107	415	4.80409	409
OsR498G0102011600.01	OsR498G0102011600.01	11.5923	2815	11.1708	2541	12.5228	3341	11.4508	2902	10.0836	2421	9.19089	2249	8.99053	2147	9.86169	2280
OsR498G0102412000.01	OsR498G0102412000.01	17.428	1320	21.2577	1503	17.5386	1445	17.1393	1348	16.1423	1195	15.4977	1159	13.5979	1006	13.1418	946
OsR498G0100178800.01	OsR498G0100178800.01	152.735	5593	79.6442	2734	105.568	4208	97.3035	3697	342.252	12354	205.891	7549	338.406	12082	350.693	12120
OsR498G0917198200.01	OsR498G0917198200.01	1.49685	99	1.43551	89	1.5215	110	1.35624	93	15.5236	1007	8.348	550	7.74655	497	8.87498	552
OsR498G1221765200.01	OsR498G1221765200.01	28.9034	2084	27.6193	1865	28.6847	2246	26.6106	1992	27.2333	1929	23.9709	1730	25.2376	1773	25.0539	1703
OsR498G0100172200.01	OsR498G0100172200.01	0	0	0	0	0.113796	6	0.048136	3	0.336924	12	0	0	0.11664	6	0.249645	10
OsR498G0407496300.01	OsR498G0407496300.01	0	0	0	0	0	0	0	0	0	0	0	0	0	0	0	0
OsR498G0511083300.01	OsR498G0511083300.01	25.9369	2230	26.3922	2104	26.7929	2479	25.5369	2292	28.845	2523	25.5985	2316	25.6635	2237	27.9358	2259
OsR498G0511272300.01	OsR498G0511272300.01	1.44556	57	1.52759	50	1.42033	56	2.25742	87	2.17356	80	2.35669	87	3.04608	116	1.9438	68
OsR498G0306277200.01	OsR498G0306277200.01	0.007567	1	0	0	0	0	0	0	0.038305	4	0.014804	2	0.046874	4	0.042125	4
OsR498G1018988900.01	OsR498G1018988900.01	0	0	0.37663	12	0.130065	5	0.028618	2	0.060133	3	0.178716	7	0.055723	2	0.143145	5
OsR498G0306730800.01	OsR498G0306730800.01	0	0	0	0	0	0	0	0	0	0	0	0	0.260616	5	0.110749	2
Oryza_sativa_newGene_403	--	0.449772	9	0.210708	4	0.556408	11	0.520905	10	0.172545	4	0.39332	8	0.358329	7	0	0
OsR498G0305441100.01	OsR498G0305441100.01	0.061378	2	0	0	0.037315	2	0.00679	1	0.062126	2	0	0	0	0	0.0498	2
OsR498G0511024900.01	OsR498G0511024900.01	0	0	0	0	0	0	0	0	0	0	0	0	0	0	0	0
OsR498G0102549700.01	OsR498G0102549700.01	1.56172	187	1.80733	202	1.54316	182	1.71202	192	1.56149	184	1.92051	230	2.03622	237	1.78314	201
OsR498G0101870800.01	OsR498G0101870800.01	9.83669	475	11.1369	503	9.72529	511	11.4394	572	9.59544	456	9.09415	439	8.23322	387	8.7881	400
OsR498G1018152900.01	OsR498G1018152900.01	479.886	20021	726.365	28396	578.082	26268	550.3	23808	307.254	12636	258.215	10791	173.74	7068	182.432	7187
OsR498G0714935100.01	OsR498G0714935100.01	85.2357	4999	72.403	3967	70.0129	4407	74.5043	4518	102.061	5928	92.9891	5457	112.342	6471	111.248	6198
OsR498G0511169800.01	OsR498G0511169800.01	7.08818	256	6.35269	215	7.60179	298	7.6445	282	5.68675	201	6.24404	226	7.38552	262	7.28592	246
OsR498G0204569800.01	OsR498G0204569800.01	3.5777	360	2.09526	199	3.34352	365	3.13013	328	1.71018	176	1.10543	112	0.625356	64	0.417699	46
OsR498G0409538800.01	OsR498G0409538800.01	10.0588	2613	9.53192	2321	10.1184	2863	9.57687	2571	9.02498	2311	8.82285	2296	8.46338	2144	9.05596	2222
OsR498G0611669700.01	OsR498G0611669700.01	0.171715	13	0.098301	7	0.25556	21	0.139652	11	0.106752	8	0.255572	20	0.044905	4	0.105037	8
OsR498G1221425300.01	OsR498G1221425300.01	4.92873	438	6.14538	516	4.5502	441	7.12457	658	3.81777	339	4.53188	404	4.89822	427	4.62826	389
OsR498G0100035200.01	OsR498G0100035200.01	19.439	1585	18.6741	1428	17.1672	1530	18.349	1553	13.7481	1095	11.7398	958	13.9826	1102	11.8192	909
OsR498G0613054300.01	OsR498G0613054300.01	0	0	0	0	0	0	0	0	0	0	0	0	0	0	0	0
OsR498G0611466900.01	OsR498G0611466900.01	1.9291	89	1.58325	69	2.47213	124	1.83671	88	1.38664	63	1.54737	72	1.43903	65	2.03223	89
OsR498G0101146100.01	OsR498G0101146100.01	0	0	0	0	0	0	0	0	0	0	0	0	0	0	0	0
OsR498G0611850100.01	OsR498G0611850100.01	4.38543	225	3.89046	187	3.11435	174	4.86431	258	4.82801	244	4.32433	222	4.77126	238	4.79877	232
OsR498G0511410300.01	OsR498G0511410300.01	12.3662	940	13.4835	960	12.3583	1013	11.4319	896	11.3282	841	11.0163	832	10.5705	779	10.9315	785
OsR498G0713359100.01	OsR498G0713359100.01	4.79883	240	6.34461	297	7.46989	406	5.55613	288	4.70981	232	5.85562	293	5.70044	278	5.91957	279
OsR498G0102796200.01	OsR498G0102796200.01	0	0	0	0	0	0	0	0	0.115931	2	0	0	0	0	0	0
OsR498G0612804200.01	OsR498G0612804200.01	0.540077	18	0.144019	5	0.585271	21	0.931856	31	0.606561	19	0.75053	24	0.329039	11	0.72267	22
Oryza_sativa_newGene_4499	--	3.93202	235	3.16697	176	3.26997	198	3.52518	215	3.08979	179	2.11231	119	2.75486	161	3.14513	162
OsR498G0509881400.01	OsR498G0509881400.01	0	0	0	0	0	0	0	0	0	0	0	0	0	0	0	0
OsR498G1220812100.01	OsR498G1220812100.01	0	0	0	0	0	0	0	0	0	0	0	0	0	0	0	0
OsR498G0917411600.01	OsR498G0917411600.01	9.85479	700	7.41242	493	8.70207	673	8.33261	614	11.2837	790	10.8907	774	11.0515	765	12.2095	818
OsR498G0611636400.01	OsR498G0611636400.01	25.3584	1497	19.4465	1093	21.9115	1391	21.0219	1318	19.758	1187	20.7397	1213	20.6372	1193	21.7845	1238
OsR498G0816052700.01	OsR498G0816052700.01	5.08768	227	6.07335	254	5.88158	282	6.73686	310	4.04321	178	4.43089	198	5.68165	244	4.39797	185
OsR498G0815893300.01	OsR498G0815893300.01	0.456165	35	0.860131	55	0.934819	59	0.821055	51	0.519125	32	0.60772	38	0.380358	26	0.312954	22
OsR498G1119431200.01	OsR498G1119431200.01	6.23431	259	5.11658	202	4.11571	187	4.82931	209	7.06978	289	5.03715	210	6.90791	281	8.95066	350
Oryza_sativa_newGene_2800	--	5.28235	147	5.2932	138	3.84647	116	5.26026	151	6.76325	185	7.96393	221	6.49713	176	6.67429	175
OsR498G0816075400.01	OsR498G0816075400.01	0.729356	97	0.656508	82	0.697661	101	0.739479	102	0.637551	84	0.817259	109	0.787561	102	0.668759	84
OsR498G0714122500.01	OsR498G0714122500.01	0	0	0.039128	1	0.29674	6	0.403515	7	0.359424	6	0.02069	1	0.08542	2	0.063309	2
OsR498G1222008800.01	OsR498G1222008800.01	0	0	0	0	0	0	0	0	0	0	0	0	0	0	0	0
OsR498G0102362900.01	OsR498G0102362900.01	4.88065	390	4.58858	336	4.05289	348	3.51499	287	3.0552	240	2.38112	191	2.14249	167	3.55369	266
OsR498G0203180800.01	OsR498G0203180800.01	0.301617	9	0.124713	4	0.30154	10	0.270358	9	0.165514	5	0	0	0.065683	2	0.265856	8
OsR498G1221842400.01	OsR498G1221842400.01	0	0	0	0	0	0	0	0	0	0	0	0	0	0	0	0
OsR498G0510125400.01	OsR498G0510125400.01	0.058727	3	0.062503	3	0	0	0	0	0	0	0	0	0	0	0	0
OsR498G1018419100.01	OsR498G1018419100.01	0	0	0	0	0	0	0	0	0	0	0	0	0	0	0	0
OsR498G0612933300.01	OsR498G0612933300.01	218.23	12121	200.317	10269	244.551	14581	232.352	13192	226.819	12243	267.614	14667	387.089	20651	406.12	21332
OsR498G0305684300.01	OsR498G0305684300.01	42.676	4587	47.8946	4797	42.6262	4985	41.9508	4674	53.5288	5717	55.1862	5889	53.263	5566	50.251	5121
OsR498G0100380900.01	OsR498G0100380900.01	0	0	0	0	0	0	0	0	0	0	0	0	0	0	0	0
OsR498G0100307700.01	OsR498G0100307700.01	1.15138	86	1.03756	73	1.15543	94	1.41793	110	0.994085	74	0.694591	52	1.0007	73	0.849587	60
OsR498G0407862100.01	OsR498G0407862100.01	0	0	0	0	0	0	0	0	0	0	0	0	0	0	0	0
OsR498G0713388900.01	OsR498G0713388900.01	0.075689	6	0.04961	4	0.121375	8	0.131224	10	0.030231	2	0.023106	2	0.060916	4	0.072795	5
OsR498G0101226100.01	OsR498G0101226100.01	2.51034	564	2.26746	477	2.09807	513	7.83582	548	2.70192	598	2.7028	608	2.58002	565	2.44033	517
OsR498G0305816900.01	OsR498G0305816900.01	8.28907	294	9.74602	323	7.06001	272	8.994	330	3.83517	139	4.35735	155	3.6769	128	2.52178	85
OsR498G0022229900.01	OsR498G0022229900.01	0.210646	50	0.872193	181	0.108872	28	0.068196	17	0.752361	156	0.053242	13	0.163501	34	0.793525	152
OsR498G0203421200.01	OsR498G0203421200.01	11.6603	536	10.2115	440	9.3546	469	10.6362	507	9.39327	426	10.9349	504	10.4416	468	8.45963	368
OsR498G1221008700.01	OsR498G1221008700.01	0.474663	29	0.395208	23	0.361481	24	0.455841	29	0.600072	36	0.844111	51	0.742106	44	0.663064	38
OsR498G0101880400.01	OsR498G0101880400.01	2.13183	23	0.197571	2	0.671823	8	1.56193	18	0.526	6	0.411638	5	1.38888	15	0.52572	6
OsR498G0409471000.01	OsR498G0409471000.01	0.781594	103	0.79216	98	1.02804	137	0.703365	96	0.942557	117	0.983399	129	1.0279	123	0.82667	95
OsR498G0203313900.01	OsR498G0203313900.01	0.246725	10	0.135499	5	0.307413	13	0.234318	10	0.163902	7	0.12101	5	0.148943	6	0.105515	4
OsR498G1120545500.01	OsR498G1120545500.01	0	0	0	0	0	0	0	0	0	0	0	0	0	0	0	0
OsR498G0815711200.01	OsR498G0815711200.01	0	0	0	0	0	0	0	0	0	0	0	0	0	0	0	0
OsR498G0101070200.01	OsR498G0101070200.01	1.05522	59	1.03336	54	1.04346	64	1.6787	98	1.26592	70	1.28566	72	1.30288	71	0.765037	41
OsR498G0102712200.01	OsR498G0102712200.01	0	0	0	0	0	0	0	0	0	0	0	0	0	0	0	0
OsR498G0409492200.01	OsR498G0409492200.01	0	0	0.077355	4	0.148905	7	0.113165	5	0.208771	9	0.110839	5	0.116826	5	0.211259	9
OsR498G0611574300.01	OsR498G0611574300.01	0	0	0	0	0	0	0	0	0	0	0	0	0	0	0	0
OsR498G0203233300.01	OsR498G0203233300.01	230.748	14859	239.964	14497	220.538	15490	218.101	14535	221.292	14062	240.63	15527	228.718	14408	223.337	13614
OsR498G0510870800.01	OsR498G0510870800.01	3.72748	425	3.01011	323	3.37896	422	3.4478	410	3.81153	428	3.956	447	3.4514	389	3.64061	385
OsR498G1119975900.01	OsR498G1119975900.01	0	0	0	0	0	0	0	0	0	0	0	0	0	0	0	0
OsR498G0511114900.01	OsR498G0511114900.01	2.20742	102	2.05613	89	1.77318	89	2.74056	131	1.21087	55	0.649606	30	0.668822	31	0.456981	20
OsR498G0611688600.01	OsR498G0611688600.01	11.6301	824	10.6647	702	11.6237	901	11.3328	834	9.41642	653	10.5906	746	8.84535	609	10.4185	691
OsR498G0100519100.01	OsR498G0100519100.01	1.00786	75	0.546458	38	0.762997	62	0.955011	74	0.761326	56	0.983732	73	1.00733	73	1.17836	83
OsR498G0305336500.01	OsR498G0305336500.01	29.0006	4128	31.1885	4160	31.2831	4880	30.8942	4489	29.533	4193	28.0269	4045	29.4181	4083	28.9872	3836
OsR498G1019007500.01	OsR498G1019007500.01	3.30691	77	3.13248	68	3.90651	98	4.61179	110	3.29424	75	5.83894	135	3.0584	69	2.90658	64
OsR498G0612217500.01	OsR498G0612217500.01	0.426414	17	0.070984	3	0.585434	25	0.268328	11	0.295562	12	0.112565	5	0.062407	3	0.051512	2
OsR498G0916770700.01	OsR498G0916770700.01	0	0	0	0	0	0	0	0	0	0	0	0	0.145646	4	0	0
OsR498G0306523900.01	OsR498G0306523900.01	0	0	0	0	0	0	0	0	0	0	0	0	0	0	0	0
OsR498G0510636700.01	OsR498G0510636700.01	6.98502	432	6.02376	350	7.78997	521	5.9086	373	6.17731	374	6.29441	382	6.77326	402	5.6574	332
OsR498G0204386000.01	OsR498G0204386000.01	10.8034	983	11.0721	944	11.2257	1112	9.81876	926	7.02666	630	8.01398	730	7.35128	652	7.19407	618
OsR498G0714520000.01	OsR498G0714520000.01	6.96627	613	5.38726	438	5.88535	561	7.11625	645	12.2545	1061	13.189	1157	19.232	1637	19.173	1584
OsR498G1221720500.01	OsR498G1221720500.01	0.016888	2	0.06014	5	0.018858	2	0.033394	4	0.081825	8	0.299938	27	0.13804	12	0	0
OsR498G0305840200.01	OsR498G0305840200.01	0	0	0	0	0	0	0	0	0	0	0	0	0	0	0	0
OsR498G0408890500.01	OsR498G0408890500.01	0	0	0	0	0	0	0	0	0	0	0	0	0	0	0	0
OsR498G1120631700.01	OsR498G1120631700.01	56.1756	2612	45.7524	1993	60.8175	3079	92.6091	4464	17.78	815	9.48388	442	12.5565	570	11.5367	507
OsR498G0306250300.01	OsR498G0306250300.01	1.91611	70	2.68147	87	2.81072	110	2.26415	80	1.49162	54	1.85851	66	2.37538	81	2.24253	76
Oryza_sativa_newGene_1491	--	0.090462	3	0.244162	6	0	0	0	0	0	0	0.134723	3	0	0	0	0
OsR498G1018912700.01	OsR498G1018912700.01	10.8464	667	11.6614	666	11.7484	792	11.3676	716	22.8476	1350	18.8278	1142	20.2201	1200	19.2403	1115
OsR498G0305894500.01	OsR498G0305894500.01	0	0	0	0	0	0	0	0	0	0	0	0	0	0	0	0
Oryza_sativa_newGene_3907	--	0.318338	18	0.828328	42	0.539134	32	0.695063	39	0.571453	31	0.915655	50	0.883784	47	0.869037	45
OsR498G0203039100.01	OsR498G0203039100.01	2.14901	173	2.62911	184	2.31407	189	2.5639	187	2.74484	220	3.35173	254	5.09132	321	3.24604	224
OsR498G0306325200.01	OsR498G0306325200.01	2.16316	150	1.0272	67	1.80131	136	1.22184	88	4.21298	288	3.3308	231	5.95261	402	4.1226	270
OsR498G1120003300.01	OsR498G1120003300.01	0	0	0	0	0	0	0	0	0	0	0	0	0	0	0	0
OsR498G1221333300.01	OsR498G1221333300.01	0	0	0	0	0	0	0	0	0	0	0	0	0	0	0	0
OsR498G0408106500.01	OsR498G0408106500.01	0	0	0	0	0	0	0	0	0	0	0	0	0	0	0	0
OsR498G0203371800.01	OsR498G0203371800.01	0	0	0	0	0	0	0	0	0.439331	3	0	0	0	0	0	0
OsR498G0204628200.01	OsR498G0204628200.01	0	0	0	0	0.130981	2	0	0	0	0	0	0	0	0	0	0
OsR498G0407939800.01	OsR498G0407939800.01	12.1752	449	15.7733	509	11.7186	445	11.5517	429	13.5684	475	12.8471	463	11.9011	482	10.1646	405
OsR498G0409041300.01	OsR498G0409041300.01	0.716531	34	0.613106	27	0.850174	44	1.13932	56	0.168265	8	0.416296	20	0.44526	21	0.481404	22
OsR498G0101992300.01	OsR498G0101992300.01	0	0	0	0	0	0	0	0	0	0	0	0	0	0	0	0
OsR498G0022241100.01	OsR498G0022241100.01	3.93409	1251	4.45088	1307	4.71158	1698	6.91141	2114	2.87976	864	2.97005	928	2.52194	837	2.28339	728
OsR498G0917852500.01	OsR498G0917852500.01	0	0	0	0	0	0	0	0	0	0	0	0	0	0	0	0
Oryza_sativa_newGene_1140	--	0	0	0.11387	3	0	0	0	0	0	0	0.557855	12	0	0	0	0
OsR498G0511348000.01	OsR498G0511348000.01	4.41982	419	4.37697	385	4.63652	469	4.24899	410	4.19441	380	5.08053	476	4.12123	377	3.95819	352
OsR498G0203233800.01	OsR498G0203233800.01	22.692	2885	21.6001	2589	21.4691	3036	23.0556	3023	24.2162	3082	24.9825	3185	27.3535	3312	27.0448	3196
OsR498G1221349800.01	OsR498G1221349800.01	0	0	0	0	0.145085	4	0.066938	2	0	0	0.047197	2	0	0	0	0
OsR498G0408793300.01	OsR498G0408793300.01	8.09274	366	7.5223	322	5.69819	283	6.68245	314	9.87256	441	9.52233	431	12.8993	570	12.2957	525
OsR498G0917689100.01	OsR498G0917689100.01	2.32117	199	2.1366	170	2.43031	225	2.68432	233	3.2292	269	2.57802	217	2.45699	202	2.76719	219
OsR498G0409029100.01	OsR498G0409029100.01	0	0	0	0	0	0	0	0	0	0	0	0	0	0	0	0
OsR498G0101435900.01	OsR498G0101435900.01	16.955	419	17.4662	405	16.6662	449	15.8939	408	22.0118	537	17.2315	427	17.7149	427	17.5731	410
OsR498G0816291100.01	OsR498G0816291100.01	0	0	0	0	0	0	0	0	0	0	0	0	0	0	0	0
OsR498G0612396600.01	OsR498G0612396600.01	16.7442	1140	17.1904	1092	15.3854	1141	15.4072	1098	19.6031	1318	18.5243	1278	19.3393	1289	17.8555	1161
OsR498G1018485600.01	OsR498G1018485600.01	1.84897	223	1.60834	181	1.75659	232	1.5168	191	1.75443	207	1.82872	223	1.75505	208	1.32656	152
OsR498G0917192300.01	OsR498G0917192300.01	19.344	1397	19.8944	1325	18.9424	1474	18.9867	1414	16.1362	1149	16.7923	1230	12.9973	910	13.2069	935
OsR498G0917594700.01	OsR498G0917594700.01	69.8254	5225	110.389	7744	94.0295	7650	90.739	7171	34.6513	2563	38.7179	2868	27.321	1990	26.5883	1877
OsR498G0815907300.01	OsR498G0815907300.01	0.211751	9	0.071457	3	0.168891	7	0	0	0.155394	6	0.134641	6	0.460003	17	0.351693	13
OsR498G1120138100.01	OsR498G1120138100.01	0	0	0	0	0	0	0	0	0	0	0	0	0	0	0	0
Oryza_sativa_newGene_1625	--	117.748	2938	167.255	3911	189.515	5151	184.062	4763	84.6402	2082	77.5334	1938	66.3479	1615	68.9101	1624
OsR498G1221550300.01	OsR498G1221550300.01	0	0	0	0	0	0	0	0	0	0	0	0	0	0	0	0
OsR498G0509775000.01	OsR498G0509775000.01	3.72458	262	4.28754	282	4.26515	323	3.94523	282	2.72186	193	2.90931	202	3.134	213	3.52648	237
OsR498G0305129400.01	OsR498G0305129400.01	0.746041	84	0.647096	69	0.411258	51	0.571597	67	0.490468	55	0.415045	47	0.202593	23	0.297418	32
OsR498G0916701800.01	OsR498G0916701800.01	0	0	0	0	0	0	0	0	0	0	0	0	0	0	0	0
OsR498G0816627000.01	OsR498G0816627000.01	3.29695	339	3.34611	322	2.38678	267	2.97476	317	5.50016	557	5.0563	520	6.71495	672	5.96332	578
OsR498G0917802500.01	OsR498G0917802500.01	1.86605	176	2.00654	177	2.74793	281	2.05165	200	2.12019	197	2.7078	255	3.06276	281	3.22864	287
OsR498G0714656600.01	OsR498G0714656600.01	0	0	0.415722	23	0.132232	9	0.217717	12	0.128203	7	0.198889	8	0.120189	8	0.113487	7
OsR498G1220905000.01	OsR498G1220905000.01	0	0	0	0	0	0	0	0	0	0	0	0	0	0	0	0
OsR498G0305337400.01	OsR498G0305337400.01	9.01896	515	4.80047	258	4.01705	249	6.14586	361	27.555	1531	39.4176	2242	99.4449	5501	98.0988	5259
Oryza_sativa_newGene_1474	--	0.029149	1	0.059494	2	0.253253	8	0.12765	4	0.068328	2	0	0	0	0	0	0
OsR498G0102220200.01	OsR498G0102220200.01	0	0	0	0	0	0	0	0	0	0	0	0	0	0	0	0
OsR498G0714645200.01	OsR498G0714645200.01	0.539996	44	0.103978	9	0.305291	29	0.44466	39	0.399635	34	0.311998	24	0.32879	26	0.249628	19
OsR498G1120569300.01	OsR498G1120569300.01	0	0	0	0	0	0	0	0	0	0	0	0	0	0	0	0
OsR498G0510029500.01	OsR498G0510029500.01	0	0	0	0	0	0	0	0	0	0	0	0	0	0	0	0
OsR498G0409405100.01	OsR498G0409405100.01	4.81157	434	5.79705	483	5.79808	559	5.37277	495	4.5612	406	4.64619	416	6.73466	595	6.89447	579
OsR498G0204817100.01	OsR498G0204817100.01	23.7989	1201	22.2297	1049	23.2968	1280	22.1882	1169	15.6747	789	11.7641	592	10.0063	496	10.3183	498
OsR498G0101395900.01	OsR498G0101395900.01	0.412786	18	0.561978	23	0.467923	22	0.48037	22	0.243086	11	0.33192	15	0.137109	6	0.20577	9
OsR498G0204040300.01	OsR498G0204040300.01	5.35429	322	5.53798	311	5.53165	361	6.2539	386	4.71942	280	5.22188	313	4.6938	277	3.80891	216
OsR498G0100310500.01	OsR498G0100310500.01	0.695139	7	0.602029	6	1.08744	12	1.55428	16	0.134679	2	0.035947	1	0	0	0	0
OsR498G1222181900.01	OsR498G1222181900.01	3.11938	334	3.85107	393	2.92678	332	3.41294	394	3.41298	346	2.85717	308	3.89605	404	3.70028	389
OsR498G0713427800.01	OsR498G0713427800.01	0.118042	4	0.271206	7	0.214869	7	0.303802	9	0.255506	7	0.096538	3	0.428027	12	0.264332	7
OsR498G1018492300.01	OsR498G1018492300.01	6.13524	247	6.6442	253	4.67379	202	4.45273	191	5.30893	212	4.66568	187	5.12354	198	5.08996	193
OsR498G1220839300.01	OsR498G1220839300.01	0.708051	35	1.29151	59	0.812341	44	0.727449	37	2.33944	113	2.79986	137	2.37843	113	3.04772	141
OsR498G0409346400.01	OsR498G0409346400.01	27.887	3082	26.5174	2702	25.5352	3115	24.4402	2811	24.7174	2582	25.219	2720	24.4107	2635	24.5351	2538
OsR498G0203571600.01	OsR498G0203571600.01	0	0	0	0	0	0	0	0	0	0	0	0	0	0	0	0
OsR498G0102782500.01	OsR498G0102782500.01	3.50001	238	3.371	214	3.26919	242	4.00876	282	3.21042	215	3.46434	236	4.62652	306	4.77829	306
OsR498G0509797500.01	OsR498G0509797500.01	54.2121	5165	52.0271	4654	53.2681	5542	54.0197	5328	46.72	4401	48.2449	4609	47.3675	4396	45.8359	4119
OsR498G0305073300.01	OsR498G0305073300.01	2.22954	78	3.33154	108	2.9356	112	2.48577	93	1.78759	60	3.45678	111	2.55	86	2.87545	89
OsR498G0714987800.01	OsR498G0714987800.01	0.090317	2	0	0	0	0	0	0	0	0	0	0	0	0	0	0
OsR498G0611770700.01	OsR498G0611770700.01	0	0	0	0	0	0	0	0	0	0	0	0	0	0	0	0
OsR498G0203284300.01	OsR498G0203284300.01	5.79512	308	7.40184	372	6.37752	368	7.72745	387	6.44433	320	4.46461	239	6.21322	299	5.06048	233
OsR498G1120698200.01	OsR498G1120698200.01	0.238866	4	0	0	0	0	0	0	0	0	0	0	0.287375	5	0	0
OsR498G0203156900.01	OsR498G0203156900.01	0	0	0	0	0	0	0	0	0	0	0	0	0	0	0	0
OsR498G0917762600.01	OsR498G0917762600.01	1.84893	137	1.38196	104	1.4672	114	1.54105	117	0.995742	77	1.38039	105	1.28159	89	1.0519	79
OsR498G0306243700.01	OsR498G0306243700.01	0.377102	25	0.144719	9	0.193882	14	0.182654	13	0.088602	6	0.317625	21	0.2906	19	0.112516	7
OsR498G0713665500.01	OsR498G0713665500.01	0	0	0	0	0	0	0	0	0	0	0	0	0	0	0	0
OsR498G1018049500.01	OsR498G1018049500.01	1.79605	115	2.05437	135	1.58527	109	2.26846	145	2.40451	142	2.76536	166	2.68707	183	2.39833	145
OsR498G0612848100.01	OsR498G0612848100.01	0.834238	33	0.703047	26	0.619212	26	0.652515	26	1.22062	47	2.33408	90	1.60238	61	1.16337	43
OsR498G0101299100.01	OsR498G0101299100.01	0	0	0	0	0	0	0	0	0	0	0	0	0	0	0	0
OsR498G0305349400.01	OsR498G0305349400.01	0.196332	5	0.279506	7	0	0	0	0	0.478881	12	0.134984	4	0.242831	6	0.106467	3
OsR498G0204744700.01	OsR498G0204744700.01	0.366465	22	0.400532	23	0.272249	18	0.584772	37	0.220544	13	0.359769	22	0.258728	16	0.278897	16
OsR498G0100569900.01	OsR498G0100569900.01	0	0	0	0	0	0	0	0	0	0	0	0	0	0	0	0
OsR498G0203384900.01	OsR498G0203384900.01	8.36114	301	6.80427	232	9.99966	302	6.87423	257	11.0529	390	8.78022	319	13.0881	371	11.4299	388
OsR498G0101008600.01	OsR498G0101008600.01	0	0	0.100374	2	0	0	0	0	0	0	0.063878	1	0	0	0	0
OsR498G0306806900.01	OsR498G0306806900.01	1.33424	100	0.809698	57	1.58792	129	1.73984	134	3.023	222	1.51451	113	1.49781	109	1.76178	124
OsR498G0714284800.01	OsR498G0714284800.01	0	0	0	0	0	0	0	0	0	0	0	0	0	0	0	0
OsR498G1018210400.01	OsR498G1018210400.01	12.3825	789	12.8711	763	14.2972	1011	13.2175	884	12.8227	793	12.8382	831	13.1359	793	12.3664	742
Oryza_sativa_newGene_2169	--	0	0	0	0	0.151629	5	0	0	0.411149	10	0	0	0	0	0	0
OsR498G0916840500.01	OsR498G0916840500.01	25.0308	11550	24.1821	10341	26.2055	13253	24.9063	11835	27.989	12656	28.8781	13339	28.7119	12851	28.477	12455
OsR498G0815312000.01	OsR498G0815312000.01	0.761453	38	1.11867	49	0.850167	43	0.610318	32	0.434974	19	0.467902	24	0.302447	16	0.52229	26
OsR498G0815151700.01	OsR498G0815151700.01	0.273399	23	0.214984	17	0.586078	52	0.233006	20	0.382577	31	0.240184	20	0.335285	27	0.319888	25
OsR498G0203223100.01	OsR498G0203223100.01	0	0	0	0	0	0	0	0	0	0	0	0	0	0	0	0
OsR498G0306435600.01	OsR498G0306435600.01	28.4805	2395	32.2612	2533	32.3204	2936	32.6887	2824	31.4244	2589	32.9863	2773	31.2064	2535	29.9137	2367
OsR498G0306851400.01	OsR498G0306851400.01	0.053814	5	0.08578	8	0.020906	3	0.010979	2	0.172559	15	0.149054	14	0.103994	9	0.108679	10
OsR498G0305345700.01	OsR498G0305345700.01	0.35004	19	0.100027	5	0.220524	13	0.304585	16	0.351906	19	0.169915	9	0.144094	8	0.078343	3
OsR498G0511173100.01	OsR498G0511173100.01	9.28052	645	8.98624	613	10.7117	840	11.2117	833	14.9954	971	17.3047	1176	16.3218	1059	13.7957	922
OsR498G0916791700.01	OsR498G0916791700.01	1.75039	91	1.35638	66	1.28906	73	1.02113	55	2.71834	139	3.01954	157	4.24235	215	3.55711	175
OsR498G0101476300.01	OsR498G0101476300.01	228.492	11384	204.259	9536	260.583	14140	327.547	16923	106.763	5243	65.6529	3277	80.9963	3935	72.4795	3410
OsR498G0407897300.01	OsR498G0407897300.01	44.1869	4348	37.5781	3418	44.2098	4655	43.8681	4434	34.6647	3432	33.2038	3305	25.6969	2525	23.8213	2242
OsR498G0100965400.01	OsR498G0100965400.01	0	0	0	0	0	0	0	0	0	0	0	0	0	0	0	0
OsR498G0306295000.01	OsR498G0306295000.01	6.34343	317	24.7501	1167	23.7258	1286	27.6909	1435	1.20461	60	0.785448	48	0.78579	39	0.713656	34
OsR498G0816611600.01	OsR498G0816611600.01	10.768	712	11.8916	737	11.1588	803	10.326	708	8.35861	545	8.71593	577	6.66936	430	6.70583	419
OsR498G0511195700.01	OsR498G0511195700.01	13.7249	1274	13.6456	1186	12.4689	1249	12.8343	1235	6.04354	553	6.46922	616	4.11246	372	4.68521	419
OsR498G0100176800.01	OsR498G0100176800.01	1.90517	64	0.555122	21	0.936293	46	1.74184	61	1.59242	55	0.550651	30	1.16361	37	0.571937	26
OsR498G0100031800.01	OsR498G0100031800.01	48.3093	10039	45.6462	9019	46.8845	10727	47.3249	10228	49.3699	10288	49.2315	10350	49.4617	10222	51.0415	10242
OsR498G0100446400.01	OsR498G0100446400.01	4.23203	163	2.92623	107	2.52756	106	3.59837	143	6.12468	238	4.25605	168	6.33564	242	6.29223	230
OsR498G0612640000.01	OsR498G0612640000.01	3.18804	92	3.21685	87	2.14709	67	1.72094	52	5.21958	148	8.74419	251	25.2958	706	19.4394	526
OsR498G0100277000.01	OsR498G0100277000.01	0	0	0	0	0	0	0	0	0	0	0	0	0	0	0	0
OsR498G0917441500.01	OsR498G0917441500.01	17.5154	930	14.3489	719	17.0949	993	17.4476	965	8.53528	449	8.70039	462	7.242	373	8.28215	420
OsR498G1018102900.01	OsR498G1018102900.01	0.081994	6	0.096801	7	0.102533	8	0.216408	16	0.080043	6	0.082536	6	0.028062	2	0.092776	7
OsR498G0100017100.01	OsR498G0100017100.01	0.378915	24	0.447576	27	0.268406	19	0.2973	20	0.227136	14	0.105774	7	0.160068	10	0.110399	7
OsR498G1222137200.01	OsR498G1222137200.01	96.2594	9959	100.469	9787	100.364	11308	95.6277	10340	98.6857	10091	99.0876	10271	96.8843	9762	96.2205	9399
OsR498G0612753500.01	OsR498G0612753500.01	0	0	0	0	0	0	0	0	0	0	0	0	0	0	0	0
OsR498G0409402600.01	OsR498G0409402600.01	26.661	1071	27.0022	1017	24.9082	1091	23.1819	966	24.6117	974	22.0289	886	24.6287	963	26.3499	1000
OsR498G0307269000.01	OsR498G0307269000.01	53.7391	3074	49.6227	2763	51.9075	3362	50.8676	3138	49.8585	2922	48.9691	2913	54.7208	3173	54.9774	3086
OsR498G0611917700.01	OsR498G0611917700.01	5.78566	460	4.08341	304	4.78956	415	5.43979	448	3.63513	285	3.59952	287	3.87567	300	3.56455	268
OsR498G0102400100.01	OsR498G0102400100.01	106.878	8398	111.82	8259	130.522	11209	117.896	9631	161.403	12521	181.102	14296	198.033	15219	199.25	14813
OsR498G0305296600.01	OsR498G0305296600.01	9.61813	569	8.71746	621	9.87166	564	8.57487	670	6.42265	570	6.00085	468	6.64358	521	5.55242	517
Oryza_sativa_newGene_1292	--	0.125367	3	0	0	0	0	0.349862	7	0	0	0	0	0	0	0	0
OsR498G1221257500.01	OsR498G1221257500.01	7.30519	897	8.88074	1029	6.58591	859	6.14676	773	3.84774	457	3.78348	449	3.55775	425	3.25983	373
OsR498G0409115900.01	OsR498G0409115900.01	2.35108	455	2.74267	506	2.65327	533	2.07966	422	1.98005	365	1.95102	364	1.68365	331	2.08741	366
OsR498G1120411400.01	OsR498G1120411400.01	1.97598	75	1.55128	56	2.74049	104	4.35461	174	7.71031	293	4.86961	185	5.53591	214	6.06806	227
OsR498G1018881800.01	OsR498G1018881800.01	1.2031	116	1.12498	94	1.4466	146	1.30471	132	23.971	2225	29.5644	2735	29.41	2711	30.9031	2738
OsR498G0815485500.01	OsR498G0815485500.01	0	0	0	0	0	0	0	0	0	0	0	0	0	0	0	0
OsR498G0102047800.01	OsR498G0102047800.01	0	0	0	0	0	0	0.056341	4	0.034925	3	0.061721	4	0.065185	4	0	0
OsR498G0714245100.01	OsR498G0714245100.01	14.7602	943	16.2473	973	16.6911	1165	15.9411	1056	15.6571	989	19.5804	1260	20.2456	1268	18.3852	1112
OsR498G0509681700.01	OsR498G0509681700.01	317.846	23313	344.658	23687	311.204	24861	317.044	24115	401.6	29035	393.934	28940	414.434	29640	418.658	28994
OsR498G0100628200.01	OsR498G0100628200.01	0	0	0	0	0	0	0	0	0	0	0	0	0	0	0	0
OsR498G0816372500.01	OsR498G0816372500.01	7.12735	932	6.95827	853	6.79881	968	6.55351	889	6.0915	785	6.50835	852	6.08594	776	5.85037	722
Oryza_sativa_newGene_4434	--	0	0	0	0	0.150401	2	0	0	0	0	0	0	0	0	0	0
OsR498G0510889800.01	OsR498G0510889800.01	1.09319	28	0.129409	4	0.180234	5	0.678918	18	0.508956	13	0.32391	9	0.118127	3	0.075822	2
OsR498G0203508800.01	OsR498G0203508800.01	17.0856	861	15.9825	744	16.5328	904	16.8613	880	19.5468	968	16.7268	838	16.0718	782	16.1884	768
OsR498G0510107600.01	OsR498G0510107600.01	2.35295	143	2.0179	115	3.04905	201	2.5159	158	1.53295	92	1.23839	76	1.94254	115	1.29978	75
OsR498G0917152800.01	OsR498G0917152800.01	42.3654	2275	67.2601	3373	51.2284	2990	53.6291	2979	32.6769	1737	22.0916	1186	15.4779	817	16.5399	836
OsR498G1018209800.01	OsR498G1018209800.01	0	0	0.542143	8	0	0	0	0	0	0	0	0	0	0	0	0
OsR498G0511044800.01	OsR498G0511044800.01	76.5372	4463	78.0208	4269	67.4117	4287	75.8936	4579	202.554	11710	220.476	12988	306.496	17578	301.106	16731
OsR498G1120667000.01	OsR498G1120667000.01	4.56763	404	4.62498	375	4.6872	440	3.85927	363	3.26639	309	4.05588	327	4.02192	328	3.56205	272
OsR498G0101627600.01	OsR498G0101627600.01	103.829	3157	79.7237	2272	93.4008	3094	124.457	3925	34.3733	1031	23.3489	712	20.5006	608	22.3865	643
OsR498G0203462400.01	OsR498G0203462400.01	16.3862	1483	15.8839	1349	15.23	1518	16.4388	1557	16.8723	1506	17.7094	1613	16.1525	1436	15.0685	1293
OsR498G0408966100.01	OsR498G0408966100.01	6.25032	519	5.39655	458	6.4686	615	6.15579	600	5.74725	479	5.87122	529	4.81088	427	5.6879	467
OsR498G0306073500.01	OsR498G0306073500.01	71.4936	7685	79.2484	7936	90.5445	10615	86.1358	9569	99.9692	9930	97.8585	10482	96.8599	10086	101.386	10026
OsR498G0306498800.01	OsR498G0306498800.01	51.8841	5842	49.2052	5194	49.3486	6063	49.7896	5822	42.8845	4763	40.6762	4601	40.5066	4457	40.5056	4316
OsR498G0408690200.01	OsR498G0408690200.01	33.3893	3432	35.8743	3448	35.1862	3932	34.1662	3637	42.7576	4318	42.2244	4343	44.5946	4461	45.8836	4438
OsR498G0917203100.01	OsR498G0917203100.01	0.591359	25	0.235909	11	0.33038	17	0.273145	14	0.425455	17	0.507988	20	0.212612	8	0.268756	12
OsR498G0816448800.01	OsR498G0816448800.01	5.04103	104	4.05598	79	3.44839	78	5.32026	114	3.3365	68	2.05476	43	4.17357	84	2.77443	54
OsR498G1018867600.01	OsR498G1018867600.01	291.236	11421	293.275	10846	266.283	11474	263.968	10728	247.974	9577	241.924	9569	261.268	10034	280.77	10439
OsR498G0714308600.01	OsR498G0714308600.01	5.84667	463	5.55074	396	5.42298	469	3.97175	328	8.15747	637	9.42476	755	9.96872	769	8.46069	642
Oryza_sativa_newGene_4398	--	23.0332	843	20.6824	710	21.7725	868	21.8661	830	21.9281	791	21.9503	805	19.2452	687	18.0973	626
OsR498G0613091700.01	OsR498G0613091700.01	3.55971	195	3.69097	179	3.48691	198	3.82456	205	2.85904	155	3.34137	175	1.9199	103	3.05464	151
OsR498G0408988000.01	OsR498G0408988000.01	8.04026	758	7.4752	657	8.35934	854	7.13023	700	8.54987	794	7.60379	715	7.11355	639	7.2092	627
OsR498G1018004100.01	OsR498G1018004100.01	0.183425	13	0	0	0.19078	15	0.087274	6	0.220298	15	0.296152	21	0	0	0	0
OsR498G1018583100.01	OsR498G1018583100.01	4.64525	264	4.77583	255	4.10535	255	5.03078	297	7.23747	406	8.7944	501	10.4924	582	11.0004	591
OsR498G0917767000.01	OsR498G0917767000.01	37.1416	2271	37.4467	2158	38.1142	2540	40.4232	2554	27.7374	1697	29.46	1804	28.2333	1706	31.0854	1791
OsR498G1018155100.01	OsR498G1018155100.01	3.03213	90	3.43326	101	3.27351	115	3.23757	103	1.01848	28	0.858151	28	2.55055	78	2.59342	65
OsR498G1222181100.01	OsR498G1222181100.01	18.9508	1769	20.3763	1782	18.883	1922	18.1491	1762	17.9714	1645	15.7864	1475	15.0838	1367	15.4335	1359
OsR498G0510937500.01	OsR498G0510937500.01	0.016812	1	0.018267	1	0.014796	1	0.025349	1	0.024604	1	0.003879	1	0.01786	1	0.004058	1
OsR498G0816148900.01	OsR498G0816148900.01	4.94741	284	4.18591	225	4.92601	308	4.27545	255	2.82509	160	2.80823	162	2.12828	120	1.89637	103
OsR498G0100142000.01	OsR498G0100142000.01	0	0	0	0	0	0	0	0	0	0	0.029268	1	0	0	0	0
OsR498G0408296800.01	OsR498G0408296800.01	0	0	0	0	0	0	0	0	0	0	0	0	0	0	0	0
OsR498G0714492700.01	OsR498G0714492700.01	0.100214	7	0.053717	4	0	0	0.066176	5	0	0	0	0	0	0	0	0
OsR498G0306724800.01	OsR498G0306724800.01	0	0	0	0	0	0	0	0	0	0	0	0	0	0	0	0
OsR498G0306581200.01	OsR498G0306581200.01	1.68832	40	2.44691	55	1.94205	51	2.22578	55	2.83599	67	1.76841	42	3.14916	73	2.40575	54
OsR498G1018936200.01	OsR498G1018936200.01	2.8954	260	3.16516	256	3.34311	321	3.58268	326	2.9224	242	2.25341	196	2.5551	217	2.49441	199
OsR498G1018629100.01	OsR498G1018629100.01	17.8877	3090	17.3256	2797	16.5588	3090	16.0662	2861	18.9999	3221	20.2741	3489	19.1746	3215	19.914	3221
OsR498G0306208000.01	OsR498G0306208000.01	0	0	0	0	0	0	0	0	0	0	0	0	0	0	0	0
OsR498G0714797800.01	OsR498G0714797800.01	4.49742	165	4.91304	168	3.22769	129	4.22183	160	3.36227	121	2.58521	95	2.84836	102	3.52893	122
OsR498G0916769800.01	OsR498G0916769800.01	0.506349	12	0.448755	10	0.285467	8	0.348301	9	0.449226	11	0.439269	11	0.744898	18	0.165692	4
OsR498G1221451000.01	OsR498G1221451000.01	21.9236	3148	21.1549	2895	23.1934	3646	23.0792	3451	22.5077	3188	21.954	3195	21.0871	2958	21.5157	2900
OsR498G0611900900.01	OsR498G0611900900.01	0	0	0.013901	1	0.024609	2	0	0	0	0	0.02023	1	0.011241	1	0	0
Oryza_sativa_newGene_524	--	0.036948	2	0.124831	4	0.240209	8	0	0	0.257928	8	0	0	0	0	0	0
OsR498G0204727300.01	OsR498G0204727300.01	6.53219	951	6.12534	836	6.78022	1076	5.3737	835	17.8459	2589	20.0124	2967	15.4064	2203	15.9903	2215
OsR498G0509749400.01	OsR498G0509749400.01	22.8111	1072	22.9758	998	20.6557	1018	20.9882	1017	21.9532	1002	22.6399	1065	26.5641	1190	20.5314	912
OsR498G0713555500.01	OsR498G0713555500.01	0.251678	4	0.250106	4	0.288985	5	0	0	0	0	0	0	0	0	0	0
OsR498G0408452400.01	OsR498G0408452400.01	1.64196	157	1.24334	116	1.63727	178	1.55365	155	3.21903	310	3.40659	321	4.11032	385	3.6674	335
OsR498G0917647100.01	OsR498G0917647100.01	0	0	0	0	0	0	0	0	0	0	0	0	0	0	0	0
OsR498G0613058200.01	OsR498G0613058200.01	0	0	0	0	0	0	0	0	0	0	0	0	0	0	0	0
OsR498G0101626000.01	OsR498G0101626000.01	0	0	0.03089	2	0.027099	3	0	0	0.047685	4	0	0	0	0	0.031069	2
OsR498G0305888500.01	OsR498G0305888500.01	68.1702	3719	66.6785	3401	61.5409	3652	67.9055	3842	64.624	3473	70.4789	3852	65.2816	3470	60.0502	3092
OsR498G0100862700.01	OsR498G0100862700.01	110.454	5788	132.067	6464	116.767	6651	110.242	5985	118.024	6094	130.817	6838	113.609	5800	120.897	5963
OsR498G0408918500.01	OsR498G0408918500.01	11.9958	289	18.2903	412	12.3594	324	12.0985	302	4.6553	111	5.95905	144	2.24495	53	3.97759	91
OsR498G0408183000.01	OsR498G0408183000.01	0	0	0	0	0	0	0	0	0	0	0	0	0	0	0	0
OsR498G0204934100.01	OsR498G0204934100.01	0.72588	12	1.49181	23	1.51939	27	2.79685	46	0.857431	14	0.660713	11	0.928884	15	1.02297	16
OsR498G0307397100.01	OsR498G0307397100.01	18.7839	1126	15.1335	850	19.0944	1247	19.7586	1228	17.1704	1015	16.9906	1020	14.751	862	15.57	881
OsR498G0101327100.01	OsR498G0101327100.01	0	0	0	0	0	0	0	0	0	0	0	0	0	0	0	0
OsR498G0714947400.01	OsR498G0714947400.01	31.718	2272	29.7188	1985	30.3017	2370	30.6507	2265	28.2277	2005	29.9595	2141	28.6177	2002	28.1842	1901
OsR498G0713840000.01	OsR498G0713840000.01	0	0	0	0	0	0	0	0	0	0	0	0	0	0	0	0
OsR498G0611674700.01	OsR498G0611674700.01	21.9904	1869	23.9692	1910	21.4143	1987	20.9672	1852	25.663	2152	27.3728	2336	25.4633	2108	24.5631	1978
OsR498G0100756200.01	OsR498G0100756200.01	0	0	0	0	0	0	0	0	0	0	0	0	0	0	0	0
OsR498G0307238800.01	OsR498G0307238800.01	5.4329	233	4.29291	202	4.74117	257	4.84183	227	3.12519	137	4.01366	191	3.88827	182	4.03036	194
OsR498G0713584800.01	OsR498G0713584800.01	124.776	5703	122.052	5180	111.424	5481	123.204	5785	125.442	5592	121.318	5495	129.543	5780	130.186	5551
OsR498G0204222600.01	OsR498G0204222600.01	0.056224	3	0.081276	4	0	0	0	0	0.088046	5	0.158227	9	0.15396	8	0.041561	3
OsR498G0816398500.01	OsR498G0816398500.01	29.421	3248	27.9077	2954	31.2646	3798	28.7022	3412	31.977	3505	33.3329	3729	32.5308	3738	35.1029	3695
OsR498G0510122100.01	OsR498G0510122100.01	0	0	0	0	0	0	0	0	0	0	0	0	0	0	0	0
OsR498G1120297100.01	OsR498G1120297100.01	0	0	0.032268	3	0	0	0.057946	4	0	0	0	0	0	0	0.049486	4
OsR498G1221500100.01	OsR498G1221500100.01	101.514	8715	104.45	8404	101.612	9455	99.213	8831	84.501	7155	90.5364	7785	83.9389	7023	84.4026	6842
OsR498G0101855900.01	OsR498G0101855900.01	0	0	0	0	0	0	0	0	0	0	0	0	0	0	0	0
OsR498G1220796300.01	OsR498G1220796300.01	0.145403	6	0	0	0.533285	21	0.553646	20	0.464882	16	0	0	0	0	0	0
OsR498G0612182400.01	OsR498G0612182400.01	0.038959	2	0.22767	11	0.483277	25	0.434076	22	0.244689	12	0.531873	26	0.062895	3	0.190626	7
OsR498G1119403300.01	OsR498G1119403300.01	6.05173	198	9.4715	284	6.18893	218	6.65378	223	6.35473	204	10.1572	334	9.53454	304	10.5405	326
OsR498G0100113600.01	OsR498G0100113600.01	5.50274	178	4.21383	127	3.75344	128	5.08866	173	5.34654	169	4.75883	153	4.01616	126	3.84214	119
OsR498G0305766400.01	OsR498G0305766400.01	9.92406	773	8.25433	603	7.93007	677	9.58257	765	12.3728	950	13.4004	1042	12.5686	937	13.3802	975
OsR498G0409323700.01	OsR498G0409323700.01	147.653	9663	194.38	12049	173.476	12563	182.002	12490	151.491	9922	166.741	11052	140.989	9159	148.87	9383
OsR498G0613118400.01	OsR498G0613118400.01	0	0	0	0	0	0	0	0	0	0	0	0	0.05008	2	0	0
OsR498G1221126000.01	OsR498G1221126000.01	8.75059	243	9.26983	241	12.2985	372	14.5833	420	30.4973	834	27.0687	752	16.6239	450	17.0965	448
OsR498G0612527200.01	OsR498G0612527200.01	251.21	7771	238.449	6912	240.68	8109	232.673	7464	294.553	8982	296.657	9192	273.512	8250	270.898	7913
OsR498G0815271700.01	OsR498G0815271700.01	0	0	0.083628	7	0.07298	7	0.121721	11	0.59905	48	0.119854	10	0.292467	23	0.207504	16
OsR498G0102047500.01	OsR498G0102047500.01	5.58656	902	6.39261	992	6.20801	1098	7.12125	1199	6.00957	960	5.55396	922	5.80626	943	5.77545	905
OsR498G0713959500.01	OsR498G0713959500.01	0.140068	10	0	0	0.10538	9	0.051087	4	0.39225	28	0.396578	19	0.762236	34	1.12561	53
OsR498G0917692900.01	OsR498G0917692900.01	0	0	0	0	0	0	0	0	0	0	0	0	0	0	0	0
Oryza_sativa_newGene_3760	--	2.78443	526	3.36855	539	2.67225	682	3.23359	355	0.856742	225	0.746906	79	1.04378	183	0.713008	180
OsR498G0510887900.01	OsR498G0510887900.01	0.041345	3	0.122064	8	0.066663	5	0.182604	13	0.030089	2	0.09429	7	0.067791	5	0.132565	9
OsR498G1120709600.01	OsR498G1120709600.01	0	0	0	0	0.05437	5	0	0	0	0	0	0	0.013406	1	0	0
OsR498G0511377600.01	OsR498G0511377600.01	23.5048	2337	22.1138	2075	19.644	2145	17.9019	1848	26.7608	2611	22.4609	2253	25.3765	2456	25.9078	2440
OsR498G1018323800.01	OsR498G1018323800.01	0.757723	33	1.06187	43	0.734177	34	0.834258	37	0.046521	2	0.212766	10	0	0	0	0
OsR498G1119819000.01	OsR498G1119819000.01	0	0	0	0	0	0	0	0	0	0	0	0	0	0	0	0
OsR498G0815105100.01	OsR498G0815105100.01	12.3955	518	10.8881	426	9.8806	443	13.0438	563	11.6799	478	14.9775	629	16.2433	660	13.7326	535
OsR498G1120777800.01	OsR498G1120777800.01	0.219336	3	0	0	0.078053	1	0.095096	2	0	0	0.354215	5	0.200528	3	0.421365	5
OsR498G1018206100.01	OsR498G1018206100.01	5.16287	728	5.51545	730	5.94935	913	5.1178	751	5.88242	813	5.21514	740	6.06747	836	6.09729	817
Oryza_sativa_newGene_2265	--	0	0	0	0	0	0	0	0	0	0	0	0	0.422056	11	0	0
Oryza_sativa_newGene_3328	--	0	0	0.365759	5	0	0	0	0	0	0	0.109669	2	0	0	0	0
OsR498G0714189600.01	OsR498G0714189600.01	0.798833	85	0.450763	45	0.405658	47	0.432459	48	0.642265	68	0.926132	99	1.85466	192	2.05809	206
OsR498G0917906500.01	OsR498G0917906500.01	0	0	0	0	0	0	0.068849	1	0.406899	4	0.54579	6	0.162236	2	0	0
OsR498G0408597400.01	OsR498G0408597400.01	10.3065	1768	9.28598	1501	9.04889	1634	8.99456	1612	9.3924	1606	11.1931	1922	9.43915	1579	9.80972	1582
OsR498G0409513800.01	OsR498G0409513800.01	9.36998	741	8.58344	658	12.3957	1082	11.1596	928	6.49035	516	7.32769	560	7.03902	482	5.82522	425
OsR498G0714561400.01	OsR498G0714561400.01	0	0	0	0	0	0	0	0	0	0	0	0	0	0	0	0
OsR498G0305258100.01	OsR498G0305258100.01	6.7233	468	7.15257	466	7.22298	535	6.37802	461	5.30275	364	6.18231	430	6.28847	427	6.50348	428
OsR498G0409377400.01	OsR498G0409377400.01	0	0	0	0	0	0	0	0	0	0	0	0	0	0	0	0
OsR498G1120714700.01	OsR498G1120714700.01	0.031461	5	0.042446	7	0.052578	9	0.061769	10	0	0	0.026024	4	0	0	0	0
OsR498G1120563300.01	OsR498G1120563300.01	2.12933	286	1.87353	232	3.15611	428	2.34275	321	4.93697	638	6.1518	816	5.79236	749	6.32056	792
OsR498G0407434400.01	OsR498G0407434400.01	3.83399	185	3.48419	158	4.11562	216	3.936	197	4.53936	216	3.74206	181	4.44625	209	5.05681	230
OsR498G1120160900.01	OsR498G1120160900.01	0.040612	2	0	0	0	0	0	0	0	0	0	0	0	0	0	0
OsR498G0612331200.01	OsR498G0612331200.01	0.822217	64	0.64757	48	0.940094	82	0.912537	76	2.21409	173	1.15056	91	1.19385	93	1.42087	106
OsR498G1120161500.01	OsR498G1120161500.01	13.0791	351	3.43668	87	2.80318	82	5.15857	144	20.1583	533	34.7585	934	112.364	2939	109.76	2780
OsR498G0612514400.01	OsR498G0612514400.01	0	0	0	0	0	0	0	0	0	0	0	0	0	0	0	0
OsR498G1120076300.01	OsR498G1120076300.01	0	0	0	0	0	0	0	0	0	0	0	0	0	0	0	0
OsR498G0204659000.01	OsR498G0204659000.01	0	0	0	0	0.02343	1	0	0	0	0	0	0	0	0	0	0
OsR498G1120435700.01	OsR498G1120435700.01	11.0227	2019	9.27429	1660	10.7534	2170	10.2347	1974	9.90467	1797	10.2961	1959	9.51173	1749	9.3553	1664
OsR498G0815593800.01	OsR498G0815593800.01	5.79467	305	5.45366	269	4.54682	260	5.22218	285	5.90212	306	6.42832	338	6.67444	342	6.36003	316
OsR498G0408639600.01	OsR498G0408639600.01	3.37194	211	3.07098	174	2.77459	175	3.80665	238	5.90667	365	4.9938	321	7.1771	432	6.80144	403
OsR498G1120196500.01	OsR498G1120196500.01	3.95859	145	3.50802	121	3.656	144	3.58926	134	14.243	510	16.5283	591	14.4784	510	15.1905	516
OsR498G1119803900.01	OsR498G1119803900.01	2.39024	101	1.65927	66	2.24954	104	3.01182	132	0.116027	5	0.37873	16	1.16117	48	0.48267	20
OsR498G0714991100.01	OsR498G0714991100.01	2.46109	181	2.36874	163	2.04354	164	1.71658	131	5.34585	387	5.08707	375	7.05401	506	8.51826	591
OsR498G0917868800.01	OsR498G0917868800.01	4.70354	338	4.82036	319	4.67743	344	4.18873	319	3.15774	235	4.25963	323	5.04913	353	4.13511	292
OsR498G1018598900.01	OsR498G1018598900.01	0	0	0	0	0	0	0	0	0	0	0	0	0	0	0	0
OsR498G0204765700.01	OsR498G0204765700.01	15.0706	1204	15.7426	1166	14.5812	1289	15.5881	1308	14.4458	1136	15.928	1288	14.4705	1130	14.0987	1080
Oryza_sativa_newGene_310	--	0	0	0	0	0	0	0.206276	6	0.082942	2	0	0	0	0	0.266874	7
OsR498G0917471500.01	OsR498G0917471500.01	0	0	0	0	0	0	0	0	0	0	0	0	0	0	0	0
Oryza_sativa_newGene_4324	--	0.549683	30	0.808718	41	0.749733	44	0.555584	31	0.171867	10	0.143336	8	0.282568	15	0.106038	6
OsR498G0101641100.01	OsR498G0101641100.01	0	0	0	0	0	0	0	0	0	0	0	0	0	0	0	0
OsR498G0815859000.01	OsR498G0815859000.01	0	0	0	0	0	0	0	0	0	0	0	0	0	0	0	0
OsR498G0409515900.01	OsR498G0409515900.01	10.3196	1368	10.8528	1224	11.263	1637	11.8378	1507	4.89089	605	4.36768	543	3.42813	430	4.60927	575
OsR498G0408808900.01	OsR498G0408808900.01	3.48566	373	2.49975	251	1.78953	209	2.95707	329	2.27968	241	2.38367	256	2.95095	308	2.30276	233
OsR498G0100198600.01	OsR498G0100198600.01	0	0	0	0	0	0	0	0	0	0	0	0	0	0	0	0
OsR498G0101278200.01	OsR498G0101278200.01	0	0	0	0	0	0	0	0	0	0	0	0	0	0	0	0
OsR498G0409323900.01	OsR498G0409323900.01	8.8069	587	7.73407	501	8.39375	583	7.16053	482	4.54162	310	5.86457	374	4.02189	291	3.38801	222
OsR498G0816077600.01	OsR498G0816077600.01	8.23715	577	8.6822	571	8.0389	620	8.2155	599	9.15429	634	9.02363	634	7.6412	525	9.09319	597
OsR498G0407996800.01	OsR498G0407996800.01	0	0	0	0	0	0	0	0	0	0	0	0	0	0	0	0
OsR498G0611470900.01	OsR498G0611470900.01	21.3432	2098	20.0797	2002	19.7593	2255	20.2469	2072	27.6223	2802	32.831	3273	29.7117	3405	32.1584	3319
OsR498G0305275900.01	OsR498G0305275900.01	4.97165	856	4.88659	789	5.37641	1008	5.48068	979	5.30039	884	5.03422	854	3.96288	666	5.15061	837
OsR498G0409121500.01	OsR498G0409121500.01	0	0	0.003756	1	7.9e-05	1	0	0	0.006434	1	0	0	0	0	0	0
OsR498G0714157900.01	OsR498G0714157900.01	0	0	0.019128	2	0.036187	4	0.015831	2	0.020857	2	0.078944	8	0.055172	5	0.012203	2
OsR498G0713761600.01	OsR498G0713761600.01	0	0	0	0	0	0	0	0	0	0	0	0	0	0	0	0
OsR498G0204403500.01	OsR498G0204403500.01	0.768686	47	0.37078	21	0.671141	44	0.558507	35	0.664543	40	0.322786	20	0.318797	19	0.370512	21
OsR498G0408622600.01	OsR498G0408622600.01	1.05961	123	0.722521	79	0.941164	119	1.25708	151	1.00996	116	1.05306	122	1.2649	143	0.744478	82
OsR498G0815362200.01	OsR498G0815362200.01	0.948389	47	1.01909	48	1.11366	61	1.62315	83	1.34621	66	1.35104	67	1.30491	63	1.20924	60
OsR498G1120447200.01	OsR498G1120447200.01	8.39383	459	7.83555	399	8.12231	483	8.26523	467	6.99531	373	6.45489	349	6.41143	340	7.01498	357
OsR498G1019154800.01	OsR498G1019154800.01	9.2953	279	13.1867	371	8.27209	270	8.63843	269	43.1517	1275	34.5538	1037	60.0083	1753	55.7378	1577
OsR498G0815620900.01	OsR498G0815620900.01	0	0	0	0	0.045552	3	0.162955	10	0.400793	23	0.137041	8	0.094517	6	0.230887	13
OsR498G0714169700.01	OsR498G0714169700.01	0	0	0	0	0.059868	2	0	0	0.469525	11	0.563109	13	0.362939	8	0.67971	15
OsR498G0510533600.01	OsR498G0510533600.01	0	0	0	0	0	0	0	0	0	0	0	0	0	0	0	0
Oryza_sativa_newGene_1606	--	0	0	0	0	0	0	0.2828	4	0	0	0.119578	2	0	0	0	0
OsR498G0100603300.01	OsR498G0100603300.01	16.597	1332	15.9283	1207	19.7453	1635	17.1819	1434	13.4985	1046	12.6894	1054	14.8567	1115	15.3684	1112
OsR498G0510778200.01	OsR498G0510778200.01	0.013738	1	0.146781	8	0	0	0.13105	8	0.143667	8	0.24048	13	0.102593	6	0.060513	3
OsR498G0305817600.01	OsR498G0305817600.01	7.95015	743	9.22437	801	7.34269	746	6.41257	622	7.63988	703	7.74245	725	8.03225	732	7.12956	629
OsR498G0916768000.01	OsR498G0916768000.01	5.08948	287	5.61537	307	5.56828	335	6.65423	339	5.599	315	5.17447	288	5.74827	297	6.28567	310
OsR498G0917149400.01	OsR498G0917149400.01	0.387149	14	0.249773	9	0.115855	5	0.189426	7	0.345699	12	0.510404	18	0.282118	10	0.175489	6
OsR498G0100182600.01	OsR498G0100182600.01	0.035529	1	0.028196	1	0.003912	1	0	0	0.04161	2	0	0	0.006009	1	0	0
OsR498G0409344100.01	OsR498G0409344100.01	13.3218	1315	15.1596	1403	14.2095	1528	13.3171	1364	17.5886	1712	18.8549	1865	17.4425	1679	19.0393	1775
OsR498G0204574100.01	OsR498G0204574100.01	6.39885	406	5.0584	301	3.83115	265	5.20425	342	6.14439	384	5.0619	322	5.33181	330	5.98287	358
OsR498G1119654700.01	OsR498G1119654700.01	0	0	0	0	0	0	0	0	0.041207	3	0	0	0	0	0	0
OsR498G0613200500.01	OsR498G0613200500.01	28.6715	2070	28.2715	1923	30.2517	2367	28.9436	2107	10.5138	779	10.1775	780	7.24026	519	6.82964	516
OsR498G0204710300.01	OsR498G0204710300.01	0	0	0	0	0	0	0	0	0	0	0	0	0	0	0	0
OsR498G0204280300.01	OsR498G0204280300.01	0.051861	3	0.107465	4	0.285367	13	0.155752	7	0.243181	10	0.350364	14	0.165734	7	0.339884	13
OsR498G0101665700.01	OsR498G0101665700.01	110.382	10144	106.228	9149	108.335	10847	106.943	10190	103.952	9420	107.176	9856	120.146	10780	121.09	10519
OsR498G0611577100.01	OsR498G0611577100.01	0	0	0	0	0	0	0.019901	2	0.045947	6	0	0	0.069129	8	0	0
OsR498G0101638200.01	OsR498G0101638200.01	3.44882	161	2.18838	96	3.03696	130	2.71192	128	6.72324	319	5.5927	270	12.3265	494	11.2567	417
OsR498G0509748500.01	OsR498G0509748500.01	0	0	0	0	0	0	0	0	0	0	0	0	0	0	0	0
OsR498G0102294100.01	OsR498G0102294100.01	0	0	0	0	0	0	0	0	0	0	0	0	0	0	0	0
Oryza_sativa_newGene_2969	--	0.961559	14	1.38118	19	0.889293	15	0.843759	13	0.353158	6	0.550208	9	1.67199	23	0.924439	15
OsR498G0409353400.01	OsR498G0409353400.01	4.12814	205	3.80249	177	4.48597	242	4.33503	223	4.13998	202	5.04647	250	5.96787	288	6.00158	281
OsR498G0408649700.01	OsR498G0408649700.01	0.025199	1	0.151135	6	0	0	0.019499	1	0.111882	5	0.050316	2	0.081301	4	0.263009	10
OsR498G1119360400.01	OsR498G1119360400.01	4.06786	325	4.0747	297	4.10811	359	4.11712	342	3.87506	309	3.11324	251	2.87418	225	2.75552	206
OsR498G0917714700.01	OsR498G0917714700.01	0	0	0	0	0	0	0	0	0	0	0	0	0	0	0	0
OsR498G0101626900.01	OsR498G0101626900.01	1.54933	90	1.74689	95	1.27235	80	1.7959	108	1.51416	87	1.3505	78	1.55439	88	1.60323	88
OsR498G0815499100.01	OsR498G0815499100.01	4.10781	275	4.19771	264	4.21086	307	4.17258	290	2.78837	184	3.30322	222	3.64587	238	4.19773	266
OsR498G0102478700.01	OsR498G0102478700.01	12.7217	756	13.2	744	12.016	762	13.064	820	14.0508	851	13.5038	843	12.9409	769	11.972	703
OsR498G0714267700.01	OsR498G0714267700.01	3.63869	223	4.03891	230	4.48007	295	4.56229	284	2.70132	162	2.29814	140	2.27595	149	2.4727	143
OsR498G0203400900.01	OsR498G0203400900.01	14.6954	870	14.003	790	15.0579	964	14.0805	880	20.1734	1203	20.1877	1222	20.3735	1163	18.4023	1034
OsR498G1221445600.01	OsR498G1221445600.01	0	0	0	0	0	0	0	0	0	0	0	0	0	0	0	0
OsR498G0407784000.01	OsR498G0407784000.01	0	0	0	0	0	0	0	0	0	0	0	0	0	0	0	0
OsR498G0916815100.01	OsR498G0916815100.01	0	0	0	0	0	0	0.066019	3	0.020335	1	0.096914	4	0.027067	1	0.019918	1
OsR498G0102122700.01	OsR498G0102122700.01	29.6425	1318	21.1426	881	24.3011	1177	24.2815	1120	48.6179	2131	47.775	2127	38.6132	1674	43.2701	1816
OsR498G1119911900.01	OsR498G1119911900.01	10.8643	581	11.0838	554	10.5812	617	10.2524	567	9.25824	482	8.79037	476	8.82209	460	8.23702	416
OsR498G0306032700.01	OsR498G0306032700.01	4.66465	367	4.00852	294	4.65874	402	3.9323	320	5.52081	438	6.14046	500	5.56647	432	7.09077	518
OsR498G0306095300.01	OsR498G0306095300.01	0	0	0	0	0	0	0	0	0	0	0	0	0	0	0	0
OsR498G0815569500.01	OsR498G0815569500.01	3.27793	183	4.10722	215	3.5179	215	3.26409	189	2.37357	131	2.09833	119	2.64455	145	2.15116	114
OsR498G0815317900.01	OsR498G0815317900.01	1.17248	52	2.64871	110	4.07666	197	3.61395	166	0.217355	10	0.379967	17	0.076134	4	0.092181	4
OsR498G0306473200.01	OsR498G0306473200.01	0	0	0	0	0.111806	3	0	0	0	0	0	0	0	0	0	0
OsR498G0916701600.01	OsR498G0916701600.01	0	0	0	0	0	0	0	0	0	0	0	0	0	0	0	0
Oryza_sativa_newGene_1987	--	0.364	9	0.107164	3	0.237163	6	0.261714	7	0.206975	5	0.084894	2	0.240227	6	0.162682	4
OsR498G0204495300.01	OsR498G0204495300.01	4.96934	314	4.13349	245	4.059	280	5.59889	367	5.8998	368	4.24677	269	3.5006	216	2.82802	169
OsR498G1120293800.01	OsR498G1120293800.01	0	0	0	0	0	0	0	0	0	0	0	0	0	0	0	0
OsR498G0917550700.01	OsR498G0917550700.01	11.6051	1256	15.7809	1543	13.5963	1582	13.8781	1567	12.8406	1382	12.3195	1272	10.4607	1106	10.7709	1061
OsR498G1119574400.01	OsR498G1119574400.01	0	0	0	0	0	0	0	0	0	0	0.114611	8	0.12831	9	0	0
OsR498G0408613900.01	OsR498G0408613900.01	0.521194	40	0.835502	60	0.923877	77	0.848543	67	0.807437	61	0.884563	67	0.866558	64	0.376573	27
OsR498G0917284200.01	OsR498G0917284200.01	0	0	0	0	0	0	0	0	0	0	0	0	0	0	0	0
OsR498G0306870300.01	OsR498G0306870300.01	48.994	4676	47.1662	4211	48.3429	5019	45.6109	4515	39.8168	3748	43.3186	4141	43.6232	4050	42.9789	3883
OsR498G0917332200.01	OsR498G0917332200.01	0	0	0	0	0	0	0	0	0	0	0	0	0	0	0	0
OsR498G1221502800.01	OsR498G1221502800.01	0	0	0	0	0	0	0	0	0	0	0	0	0	0	0	0
OsR498G1019122600.01	OsR498G1019122600.01	84.6216	8248	87.2266	7962	89.8845	9542	81.4593	8239	100.238	9632	108.493	10580	100.135	9536	103.197	9494
OsR498G0205043000.01	OsR498G0205043000.01	8.43164	653	7.01815	610	8.81165	836	10.6919	762	11.6345	858	14.6382	954	12.6436	871	11.9315	862
OsR498G1120198200.01	OsR498G1120198200.01	0	0	0	0	0	0	0	0	0	0	0	0	0	0	0	0
OsR498G0612168000.01	OsR498G0612168000.01	9.23213	675	10.2414	702	12.14	967	14.8219	1123	5.40129	389	5.71581	419	3.03279	217	4.24923	294
OsR498G0102040200.01	OsR498G0102040200.01	113.95	9796	109.278	8826	107.316	10050	104.498	9247	135.22	11459	143.788	12358	185.22	15464	190.155	15392
OsR498G0203289100.01	OsR498G0203289100.01	0	0	0	0	0	0	0	0	0	0	0	0	0	0	0	0
OsR498G0203477500.01	OsR498G0203477500.01	0	0	0	0	0	0	0	0	0	0	0	0	0	0	0	0
OsR498G0305895300.01	OsR498G0305895300.01	59.8714	6293	61.6606	6089	63.2924	7256	61.0766	6665	85.3023	8853	91.006	9593	77.6925	7978	79.172	7866
OsR498G0100603500.01	OsR498G0100603500.01	0	0	0	0	0	0	0.141233	2	0	0	0	0	0	0	0	0
OsR498G1018998800.01	OsR498G1018998800.01	15.9052	727	15.6624	671	17.9028	891	19.3428	917	7.64175	344	6.22618	285	6.50318	290	5.92077	256
OsR498G1222074700.01	OsR498G1222074700.01	0.047907	6	0.115293	13	0.115187	15	0.011113	2	0.070645	9	0.03779	5	0.08373	10	0.074726	9
OsR498G0307405400.01	OsR498G0307405400.01	10.6532	611	12.1831	649	10.9396	650	10.4805	617	28.9203	1609	22.0331	1234	26.5588	1457	28.7652	1519
Oryza_sativa_newGene_4188	--	0.124948	5	0.030214	2	0.112864	5	0	0	0.336601	14	0	0	0	0	0.127697	5
Oryza_sativa_newGene_1543	--	63.3103	3337	66.4723	3289	62.1181	3560	64.5871	3527	60.639	3145	60.5806	3198	57.6583	2965	57.1937	2842
OsR498G0409169600.01	OsR498G0409169600.01	16.8358	1429	16.3216	1334	15.0629	1415	15.9205	1435	15.0513	1289	15.218	1318	15.2844	1259	13.9816	1111
OsR498G0101168200.01	OsR498G0101168200.01	0	0	0	0	0	0	0	0	0	0	0	0	0	0	0	0
OsR498G0917155300.01	OsR498G0917155300.01	0.183466	12	0.085575	5	0.151658	11	0.150215	10	0.228861	15	0.265358	17	0.326418	20	0	0
OsR498G0102171600.01	OsR498G0102171600.01	0	0	0	0	0	0	0	0	0	0	0	0	0	0	0	0
OsR498G0917247300.01	OsR498G0917247300.01	8.9072	738	9.34235	726	10.0189	905	8.76453	752	4.09713	332	3.89289	335	3.20031	260	3.26889	258
Oryza_sativa_newGene_4030	--	0.061709	2	0	0	0	0	0.32974	9	0	0	0	0	0	0	0	0
OsR498G0102614200.01	OsR498G0102614200.01	1.17962	11	0.987863	9	1.95773	19	1.50919	14	0.628847	6	0.320304	3	1.43244	13	1.34796	12
OsR498G0306753500.01	OsR498G0306753500.01	0	0	0	0	0	0	0	0	0	0	0	0	0	0	0	0
OsR498G1120116900.01	OsR498G1120116900.01	1.07342	83	0.976223	70	0.986069	87	0.800984	68	0.624683	47	0.702086	58	0.906929	63	0.998375	64
OsR498G0511460400.01	OsR498G0511460400.01	13.4136	1964	13.5388	1766	13.4462	2146	13.5965	2042	13.1073	1846	11.7735	1723	12.727	1780	11.8873	1615
OsR498G0612584400.01	OsR498G0612584400.01	0.433302	14	0.285611	9	0.595966	21	0.648913	22	0.061041	2	0.370648	12	0.623063	20	0.079654	3
OsR498G0409033400.01	OsR498G0409033400.01	18.0879	2656	17.0919	2343	18.8117	3004	17.2435	2703	17.9999	2721	18.778	2738	16.5138	2336	18.6766	2579
OsR498G0305786100.01	OsR498G0305786100.01	32.6708	2492	30.0548	2153	30.0239	2494	28.2729	2235	33.5404	2518	34.0379	2598	32.3497	2403	32.8581	2364
OsR498G0102689000.01	OsR498G0102689000.01	2.78587	139	2.26518	106	1.92038	104	2.48607	128	2.04066	100	1.4384	72	0.966175	47	1.21497	57
OsR498G0306283700.01	OsR498G0306283700.01	0	0	0	0	0	0	0	0	0	0	0.17992	4	0	0	0	0
OsR498G0205002300.01	OsR498G0205002300.01	152.178	10244	157.626	9938	155.509	11406	153.229	10700	123.984	8222	120.86	8148	100.578	6595	105.56	6713
OsR498G0816453300.01	OsR498G0816453300.01	43.1088	2407	41.5468	2178	37.5392	2299	36.7924	2142	30.3547	1665	32.4674	1829	30.1633	1655	32.5391	1727
OsR498G0816632900.01	OsR498G0816632900.01	4.60592	183	4.83495	180	5.23726	226	5.89096	242	0.884464	35	1.08343	43	1.01495	40	1.09643	42
OsR498G0203862600.01	OsR498G0203862600.01	0	0	0	0	0	0	0	0	0	0	0	0	0	0	0	0
OsR498G1019075200.01	OsR498G1019075200.01	76.6633	2965	52.6537	1908	54.6076	2300	53.5508	2148	58.6143	2235	49.9564	1935	39.3878	1486	41.1971	1505
OsR498G0305394600.01	OsR498G0305394600.01	20.5775	1201	20.5509	1151	20.3193	1344	19.6213	1228	23.3094	1353	23.5642	1427	23.7469	1306	22.1248	1205
OsR498G0305593900.01	OsR498G0305593900.01	1.46905	108	1.60779	111	1.48718	119	1.72642	131	5.49099	396	5.26215	386	6.23653	445	6.49428	449
OsR498G0102002900.01	OsR498G0102002900.01	7.62842	233	6.23074	178	5.56151	186	7.67869	243	6.08654	183	4.05016	124	4.27141	128	6.10217	176
Oryza_sativa_newGene_134	--	0.343821	26	0.207052	15	0.322842	27	0.488614	38	0.281013	21	0.533752	41	0.289317	22	0.664404	47
OsR498G1019161700.01	OsR498G1019161700.01	22.433	2110	19.8764	2068	24.4734	2484	20.5073	2018	23.3196	2440	27.855	2638	21.9714	2347	25.9559	2267
OsR498G0407845400.01	OsR498G0407845400.01	0	0	0	0	0	0	0	0	0	0	0	0	0	0	0	0
OsR498G0102225700.01	OsR498G0102225700.01	0.53061	8	0.222085	4	0.376001	6	0.160316	3	0.367967	6	0.564868	9	0.729577	11	0.7022	10
OsR498G0916997900.01	OsR498G0916997900.01	0	0	0	0	0	0	0	0	0	0	0	0	0	0	0	0
OsR498G0101799400.01	OsR498G0101799400.01	15.8054	1830	14.7416	1598	16.2556	2050	17.4161	2091	18.5018	2114	18.1355	2106	20.8823	2361	20.5884	2254
OsR498G0409516100.01	OsR498G0409516100.01	0	0	0	0	0.087627	2	0.020111	1	0	0	0	0	0.021931	1	0.00947	1
OsR498G0917251500.01	OsR498G0917251500.01	1.09298	104	1.56513	144	1.15596	124	1.25256	127	0.629729	61	0.50526	50	0.736424	69	0.549824	51
OsR498G0100866500.01	OsR498G0100866500.01	60.1801	3912	61.1272	3725	57.3893	4063	59.0414	3983	68.5134	4390	71.7626	4678	70.9104	4494	66.9201	4109
OsR498G0612908900.01	OsR498G0612908900.01	43.2696	5391	31.9283	3728	37.9745	5154	34.8286	4500	41.6144	5111	42.1236	5257	44.2015	5370	45.049	5300
OsR498G0306593000.01	OsR498G0306593000.01	30.324	3805	30.186	3544	31.8709	4343	31.5545	4088	30.8139	3765	33.7654	4249	31.4023	3848	33.3125	3948
OsR498G0917707100.01	OsR498G0917707100.01	2.81255	74	1.91068	55	1.40472	47	2.37458	76	8.53457	257	7.2731	223	19.48	580	18.343	529
OsR498G0203455400.01	OsR498G0203455400.01	0	0	0	0	0	0	0	0	0	0	0	0	0	0	0	0
OsR498G0408442500.01	OsR498G0408442500.01	3.04967	174	3.1217	163	2.82599	163	2.59355	148	2.08505	114	1.91575	100	1.91947	103	1.62511	83
OsR498G0611974000.01	OsR498G0611974000.01	2.3349	117	3.97555	187	3.24405	177	3.11124	162	3.10609	154	2.10515	106	0.730679	36	1.2474	59
OsR498G0100370600.01	OsR498G0100370600.01	7.26112	671	7.03098	609	7.64635	771	7.38937	707	4.67632	425	4.89	452	5.94789	534	4.98145	435
OsR498G0204748300.01	OsR498G0204748300.01	36.7121	9063	36.0002	8328	37.8048	10165	36.4412	9329	39.3226	9569	40.5124	10017	37.8676	9115	37.1738	8665
OsR498G0203067000.01	OsR498G0203067000.01	1.60193	82	1.07182	51	0.981503	55	1.51075	81	1.67789	84	1.57584	81	2.09595	106	1.26591	63
OsR498G0307173600.01	OsR498G0307173600.01	20.3685	933	26.2863	1136	21.0637	1058	21.069	1007	32.0163	1447	30.4948	1414	30.1983	1347	27.6618	1211
OsR498G0100445300.01	OsR498G0100445300.01	0.684112	63	0.670449	57	0.722205	72	0.710337	67	0.626744	57	0.80144	73	0.304819	27	0.601664	52
OsR498G0100373100.01	OsR498G0100373100.01	2.87141	131	3.30753	151	3.37353	182	5.1525	263	6.1168	297	3.24797	160	4.82433	232	4.91013	229
OsR498G0102286700.01	OsR498G0102286700.01	0	0	0	0	0.068695	2	0	0	0	0	0.168912	3	0	0	0	0
OsR498G0816608100.01	OsR498G0816608100.01	6.76215	239	5.85896	198	6.89231	267	5.76539	213	6.06374	214	6.72863	241	7.37076	258	6.66917	228
OsR498G0100930700.01	OsR498G0100930700.01	1.4577	42	2.17914	59	2.50558	78	3.90825	114	2.31828	65	0.714789	21	0.992922	29	1.02707	27
OsR498G1221348400.01	OsR498G1221348400.01	0	0	0	0	0	0	0	0	0	0	0	0	0	0	0	0
OsR498G0611548700.01	OsR498G0611548700.01	1.552	162	1.78008	185	2.33857	249	1.99005	203	1.97459	183	2.33491	223	1.92115	184	2.04773	190
OsR498G0409355500.01	OsR498G0409355500.01	13.3757	2316	13.7484	2228	13.8055	2606	13.2266	2378	12.6022	2152	12.25	2115	12.3227	2069	11.2364	1824
OsR498G0917010500.01	OsR498G0917010500.01	5.11353	473	5.65352	494	5.2618	537	5.20491	504	4.75389	439	5.16698	488	4.43656	401	4.57127	398
Oryza_sativa_newGene_4437	--	10.9276	1104	9.95105	942	9.79844	1078	9.3062	975	8.47902	844	7.38841	747	8.05772	794	7.98147	729
OsR498G0713963300.01	OsR498G0713963300.01	0	0	0	0	0	0	0	0	0	0	0	0	0	0	0	0
OsR498G0612619800.01	OsR498G0612619800.01	9.98657	599	9.70155	552	10.4465	652	8.67318	528	7.48544	417	8.3926	513	7.58116	434	5.94452	346
OsR498G0204359100.01	OsR498G0204359100.01	17.4985	1270	17.9617	1228	19.139	1515	15.0721	1145	9.76891	702	9.37303	680	7.35541	522	8.9762	619
OsR498G0917593000.01	OsR498G0917593000.01	61.8494	6089	55.6344	5162	58.719	6264	54.9195	5565	59.5704	5755	59.5242	5866	62.5014	6008	66.355	6167
OsR498G0917767900.01	OsR498G0917767900.01	94.3887	3870	104.891	3569	94.2941	4184	96.222	3985	106.928	4251	118.165	4672	106.617	4166	103.266	3936
OsR498G0917533900.01	OsR498G0917533900.01	16.2274	1194	16.1006	1115	17.6585	1409	15.8984	1186	19.336	1370	20.1591	1446	18.8029	1338	18.794	1266
OsR498G0509694300.01	OsR498G0509694300.01	11.9312	864	8.51983	569	8.8288	683	12.3076	919	11.0327	788	9.59216	691	13.9018	984	12.795	875
OsR498G0305623100.01	OsR498G0305623100.01	13.8463	1295	14.8671	1287	16.031	1636	14.0035	1334	18.0841	1716	18.8191	1772	17.5081	1663	19.0133	1680
OsR498G1222161300.01	OsR498G1222161300.01	11.9037	1706	10.9241	1467	11.1116	1735	11.2121	1667	20.2807	2865	20.7354	2977	24.5771	3435	25.8678	3501
OsR498G1018334500.01	OsR498G1018334500.01	0	0	0	0	0	0	0	0	0	0	0	0	0	0	0	0
OsR498G0511194100.01	OsR498G0511194100.01	20.4457	2257	21.9805	2220	22.1491	2751	22.9343	2576	26.5838	2902	29.0797	3160	24.0837	2626	26.5682	2780
OsR498G1018152700.01	OsR498G1018152700.01	325.987	15405	483.141	21394	396.452	20405	369.684	18116	202.817	9448	139.87	6621	107.467	4952	107.526	4798
OsR498G0204552000.01	OsR498G0204552000.01	0.304497	14	0.250215	11	0.503611	24	0.269492	13	0.148685	7	0.206482	9	0.280389	12	0.202252	9
OsR498G0305468600.01	OsR498G0305468600.01	153.32	12768	197.821	15437	219.421	19903	200.341	17302	147.75	12129	129.418	10795	113.099	9184	120.434	9470
OsR498G0713556800.01	OsR498G0713556800.01	5.69836	248	7.10795	286	5.94441	279	5.42745	244	6.09632	258	5.94784	259	5.41991	229	5.46101	221
OsR498G0816036900.01	OsR498G0816036900.01	0	0	0	0	0	0	0	0	0	0	0	0	0	0	0	0
OsR498G1119710500.01	OsR498G1119710500.01	0	0	0	0	0	0	0	0	0.041732	1	0	0	0	0	0	0
Oryza_sativa_newGene_3792	--	0.653648	23	0.606492	20	0.228209	9	0.425313	16	0.69379	24	0.150155	6	0.212949	8	0.307643	11
OsR498G0510990200.01	OsR498G0510990200.01	5.62863	187	5.3576	166	4.89395	176	5.19823	177	3.50563	114	4.29955	143	2.93726	96	4.00499	125
OsR498G0815054900.01	OsR498G0815054900.01	1.59312	173	1.16416	119	1.45658	173	1.32761	150	0.862339	93	1.25647	137	1.1703	124	0.783144	81
OsR498G0613228500.01	OsR498G0613228500.01	11.0513	797	10.1978	689	11.8112	928	10.8179	809	14.0146	996	12.665	915	12.5349	882	11.818	805
OsR498G0408957600.01	OsR498G0408957600.01	0.0218	2	0.035299	2	0.064321	5	0.099417	7	0.010366	1	0.00571	1	0.041928	3	0.080869	5
OsR498G0204598100.01	OsR498G0204598100.01	34.7179	3491	33.4422	3149	31.0281	3402	32.7398	3406	27.8696	2771	25.4936	2576	27.4784	2702	25.6501	2431
OsR498G0917765800.01	OsR498G0917765800.01	0.197435	8	0.061222	3	0.058797	3	0.159579	7	0.155494	6	0.088063	4	0.079012	3	0.075976	3
OsR498G0306044100.01	OsR498G0306044100.01	12.8726	1119	10.7072	916	12.5237	1183	10.7907	982	12.0522	1094	11.1823	976	12.454	1048	11.3358	928
OsR498G0102399300.01	OsR498G0102399300.01	0.080626	4	0.117162	5	0.042778	2	0.166171	7	0.176044	7	0	0	0.227496	9	0.062049	3
OsR498G0203358000.01	OsR498G0203358000.01	58.483	4426	45.5752	3233	39.8155	3285	44.7296	3509	32.8063	2446	29.8532	2265	34.6428	2555	31.132	2227
OsR498G0816124800.01	OsR498G0816124800.01	10.9315	450	10.7303	414	10.3581	464	9.71078	414	8.21676	333	7.95144	328	9.10011	365	8.66727	337
OsR498G0816216500.01	OsR498G0816216500.01	0	0	0	0	0	0	0	0	0	0	0	0	0	0	0	0
OsR498G0509725700.01	OsR498G0509725700.01	1.83091	167	1.23444	105	1.19348	118	1.41829	134	1.51585	136	1.46009	133	1.74514	155	1.52027	131
OsR498G0407877500.01	OsR498G0407877500.01	0	0	0	0	0	0	0	0	0	0	0	0	0	0	0	0
OsR498G0204994900.01	OsR498G0204994900.01	4.75462	194	4.06453	157	5.08254	230	4.1029	176	10.7593	435	13.7947	566	9.60878	372	9.51796	363
OsR498G0305596400.01	OsR498G0305596400.01	7.92505	1035	8.58635	1050	7.13156	1014	8.89456	1204	7.83504	1008	6.72494	879	8.70066	1108	7.79815	961
OsR498G0101990200.01	OsR498G0101990200.01	0	0	0.051836	3	0	0	0	0	0	0	0	0	0	0	0	0
OsR498G0408355900.01	OsR498G0408355900.01	12.7064	898	17.3187	1147	14.8195	1141	14.2616	1045	16.3792	1141	17.1625	1215	17.9596	1238	18.2341	1217
OsR498G0917046100.01	OsR498G0917046100.01	0	0	0	0	0	0	0	0	0	0	0	0	0	0	0	0
OsR498G1221589400.01	OsR498G1221589400.01	1.29523	46	0.69979	24	1.79328	71	1.58579	65	1.38268	50	1.59325	58	1.63686	61	1.40312	49
OsR498G0613163900.01	OsR498G0613163900.01	1.15266	63	0.583612	34	0.711917	42	0.427043	27	3.03916	171	2.92456	171	2.51174	142	3.47243	187
OsR498G0816319800.01	OsR498G0816319800.01	113.362	11315	113.563	10710	109.159	11929	104.464	10913	142.792	14098	141.586	14194	139.396	13627	145.497	13776
OsR498G0612768900.01	OsR498G0612768900.01	19.6847	2098	21.3097	2107	19.1471	2223	18.5202	2039	15.0408	1570	17.4574	1845	16.5091	1712	17.564	1755
OsR498G0408618200.01	OsR498G0408618200.01	7.14417	365	3.73805	173	5.71108	312	4.75073	246	10.0931	497	11.382	587	11.8629	579	11.8855	557
OsR498G0100744500.01	OsR498G0100744500.01	0.144139	2	0.430032	3	0	0	0.186829	2	0	0	0	0	0.150701	2	0	0
OsR498G0102450600.01	OsR498G0102450600.01	0	0	0	0	0	0	0	0	0	0	0	0	0	0	0	0
OsR498G0816343900.01	OsR498G0816343900.01	0	0	0	0	0	0	0	0	0	0	0	0	0	0	0.0661	1
OsR498G0305999700.01	OsR498G0305999700.01	12.3842	592	9.33205	427	10.5682	564	11.2018	562	9.30011	452	10.212	487	9.53075	454	8.15951	377
OsR498G0100021400.01	OsR498G0100021400.01	41.5783	2720	42.3374	2549	44.2224	3141	47.1879	3233	76.888	4974	77.2567	5115	85.022	5456	83.1506	5175
OsR498G0203072500.01	OsR498G0203072500.01	291.139	9753	301.262	9456	292.55	10667	281.052	9779	276.59	9138	260.935	8741	233.991	7640	226.978	7179
OsR498G0307221800.01	OsR498G0307221800.01	9.17981	427	8.46294	376	7.81991	395	9.70375	493	6.47542	304	5.68503	261	5.66558	257	6.21534	281
OsR498G1220895500.01	OsR498G1220895500.01	0	0	0	0	0	0	0	0	0	0	0	0	0	0	0	0
OsR498G1120649600.01	OsR498G1120649600.01	0	0	0	0	0	0	0	0	0	0	0	0	0	0	0	0
OsR498G0510977000.01	OsR498G0510977000.01	22.5806	1263	23.2254	1218	23.5934	1437	23.8378	1385	14.044	777	14.1217	793	11.9432	653	12.0722	640
OsR498G0408725500.01	OsR498G0408725500.01	6.0348	289	6.62427	297	6.17285	334	6.92918	346	7.48613	354	8.77771	426	7.98928	372	7.44813	340
OsR498G0307140300.01	OsR498G0307140300.01	0.028975	2	0	0	0.029084	2	0	0	0.13211	9	0	0	0.083599	6	0	0
OsR498G1220883000.01	OsR498G1220883000.01	0.1631	5	0.296519	9	0.14932	5	0.332626	10	1.10215	32	0.869765	26	1.01333	29	1.62179	45
OsR498G0307377400.01	OsR498G0307377400.01	16.7316	947	20.655	1095	17.1021	1054	20.2046	1186	10.2254	571	8.01825	455	7.67316	424	6.46874	346
OsR498G0306165900.01	OsR498G0306165900.01	0	0	0	0	0	0	0	0	0	0	0	0	0	0	0	0
OsR498G0917438600.01	OsR498G0917438600.01	31.9136	1232	22.6376	819	21.8633	919	24.3979	977	18.8546	718	18.8914	731	20.1925	760	20.5016	747
OsR498G0510155100.01	OsR498G0510155100.01	0	0	0	0	0	0	0	0	0	0	0	0	0	0	0	0
OsR498G0305933500.01	OsR498G0305933500.01	0	0	0	0	0.055623	7	0	0	0	0	0.077356	8	0	0	0	0
OsR498G0612638500.01	OsR498G0612638500.01	31.519	1318	30.12	1178	31.8762	1452	30.4967	1318	32.4958	1329	33.8308	1415	36.4782	1486	38.902	1533
OsR498G0408437500.01	OsR498G0408437500.01	7.78818	730	7.08469	612	9.17491	929	7.19693	703	8.80034	814	10.2841	961	9.79315	890	8.58756	760
OsR498G0305454300.01	OsR498G0305454300.01	0	0	0	0	0	0	0	0	0	0	0	0	0	0	0	0
OsR498G0613203200.01	OsR498G0613203200.01	17.7467	1862	19.1258	1881	22.1209	2534	20.8297	2201	15.206	1566	13.3151	1410	12.7268	1299	12.1761	1206
OsR498G0916777700.01	OsR498G0916777700.01	0	0	0	0	0	0	0	0	0	0	0	0	0	0	0	0
OsR498G0409435600.01	OsR498G0409435600.01	23.8646	1967	21.051	1626	17.9827	1645	18.5284	1596	15.9772	1327	16.4959	1388	15.0946	1225	15.192	1184
OsR498G0204792700.01	OsR498G0204792700.01	11.0424	507	6.41842	276	6.57105	329	12.002	571	14.1764	641	8.65564	398	18.4442	825	14.3854	624
OsR498G0204117100.01	OsR498G0204117100.01	9.32648	249	6.85009	171	5.83387	170	7.25857	201	8.97942	236	7.55277	202	10.6782	278	9.77575	246
OsR498G1018796900.01	OsR498G1018796900.01	0	0	0	0	0	0	0	0	0	0	0	0	0	0	0	0
OsR498G1018624000.01	OsR498G1018624000.01	0.647686	38	0.208734	11	0.265947	17	0.806422	45	0.513719	29	0.472662	27	0.625667	34	0.524166	27
Oryza_sativa_newGene_774	--	0.829292	53	1.53484	92	0.693413	48	0.858548	57	2.30972	145	2.87104	183	3.1675	196	2.96452	178
OsR498G0917346700.01	OsR498G0917346700.01	0	0	0	0	0	0	0	0	0	0	0	0	0	0	0	0
OsR498G0305775400.01	OsR498G0305775400.01	0	0	0	0	0	0	0	0	0	0	0	0	0	0	0	0
OsR498G0102418100.01	OsR498G0102418100.01	68.5241	5447	97.7214	7206	93.4992	7985	103.646	8432	28.9837	2283	33.3632	2671	24.6029	1924	23.2097	1757
OsR498G0306613200.01	OsR498G0306613200.01	1.34625	86	1.09284	65	1.38939	96	1.74087	115	1.6447	103	2.02024	129	1.37913	86	1.29309	78
OsR498G1018945500.01	OsR498G1018945500.01	24.5697	1313	25.5705	1279	24.6314	1433	24.4326	1354	29.8929	1574	28.7124	1537	31.1925	1624	29.8901	1507
OsR498G0100070800.01	OsR498G0100070800.01	5.91188	209	5.1174	170	3.03869	117	3.77288	139	15.4446	538	14.8972	527	12.4438	429	12.1417	405
OsR498G0613312700.01	OsR498G0613312700.01	2.54404	106	6.30799	245	4.5854	207	4.01464	173	2.66571	109	1.73754	73	1.24968	51	1.57175	62
OsR498G0511138700.01	OsR498G0511138700.01	1.31579	49	0.76912	30	0.53464	27	1.26993	44	0.437865	17	0.751132	27	0.288608	11	0.53184	22
OsR498G0305712700.01	OsR498G0305712700.01	0.071133	6	0.29598	22	0.042982	4	0.18558	15	0.05955	5	0.480855	38	0.069421	6	0.708935	52
Oryza_sativa_newGene_3989	--	0.122372	3	0.074677	2	0.058577	2	0	0	0.049868	2	0.225705	6	0.207046	5	0.048926	2
OsR498G1220845200.01	OsR498G1220845200.01	58.9017	2151	64.0682	2192	55.2839	2199	49.8428	1888	227.305	8181	262.559	9602	290.393	10338	293.887	10132
OsR498G0815302700.01	OsR498G0815302700.01	0.452684	52	0.35428	38	0.346223	44	0.63917	76	0.529935	60	0.500526	58	0.397811	45	0.376032	41
Oryza_sativa_newGene_4283	--	0.491382	6	0	0	0.04338	1	0	0	0.145717	2	0	0	0	0	0	0
OsR498G0100730700.01	OsR498G0100730700.01	0	0	0	0	0	0	0	0	0	0	0	0	0	0	0	0
OsR498G0203838300.01	OsR498G0203838300.01	0	0	0	0	0	0	0	0	0	0	0	0	0	0	0	0
OsR498G0101410900.01	OsR498G0101410900.01	0	0	0	0	0	0	0	0	0	0	0.020023	2	0	0	0	0
OsR498G0100136000.01	OsR498G0100136000.01	21.9811	1548	25.5932	1681	25.2981	1942	24.8839	1814	25.0887	1737	20.9979	1480	14.9307	1017	15.397	1020
Oryza_sativa_newGene_4126	--	2.28211	107	1.46551	64	1.58517	81	1.49894	73	1.29448	61	1.25476	60	1.46266	68	0.824503	35
OsR498G0916670000.01	OsR498G0916670000.01	35.1847	1923	38.8509	1987	37.6331	2241	37.6312	2135	45.0095	2437	41.9572	2322	39.1009	2088	37.9365	1950
OsR498G0510617300.01	OsR498G0510617300.01	12.5203	2817	12.1679	2524	12.8635	3139	12.1416	2882	11.4304	2528	11.4879	2559	10.5577	2411	9.9025	2194
Oryza_sativa_newGene_1767	--	1.20057	101	1.20234	94	0.868573	79	0.896757	78	1.11877	92	1.10299	93	1.23813	101	1.05631	84
OsR498G0307177800.01	OsR498G0307177800.01	0.386047	33	0.410159	33	0.410521	36	0.150356	14	1.01812	83	1.06047	89	1.65787	134	1.78126	140
OsR498G1120049700.01	OsR498G1120049700.01	6.09511	304	4.56393	214	4.6506	253	4.75003	246	3.74822	185	2.7645	138	4.59498	224	4.30833	203
OsR498G0917161300.01	OsR498G0917161300.01	21.416	2890	20.4825	2591	22.9024	3371	21.4191	2999	21.2875	2832	21.4244	2897	21.2781	2780	18.8596	2404
OsR498G0611522600.01	OsR498G0611522600.01	2.36595	64	3.53316	89	3.69883	108	2.89654	81	1.25538	34	1.43442	39	0.800754	21	0.986069	25
Oryza_sativa_newGene_467	--	0	0	0	0	0	0	0	0	0	0	0.327055	3	0.108875	1	0	0
Oryza_sativa_newGene_68	--	0	0	0	0	0	0	0	0	0	0	0	0	0.123549	3	0.416071	9
OsR498G1018144900.01	OsR498G1018144900.01	0.152291	5	0	0	0.027597	2	0	0	0.047543	2	0.03835	2	0.084694	4	0.064323	3
OsR498G0612727000.01	OsR498G0612727000.01	66.896	2634	78.6255	2902	68.2468	2925	62.8396	2568	49.733	1939	55.2113	2183	45.3886	1746	44.7815	1667
OsR498G0101004100.01	OsR498G0101004100.01	29.5276	2436	31.4704	2468	31.517	2872	30.0594	2609	31.8621	2605	26.3436	2140	24.6341	2005	24.9736	1969
OsR498G0306352600.01	OsR498G0306352600.01	0	0	0	0	0	0	0	0	0	0	0	0	0	0	0	0
OsR498G0612586600.01	OsR498G0612586600.01	1.65088	40	1.03409	23	0.772324	20	1.69807	42	2.9679	70	2.39672	57	2.68823	63	3.53105	79
OsR498G0101929800.01	OsR498G0101929800.01	1.44666	138	1.13845	102	1.32474	138	1.70399	168	3.18735	299	2.35567	225	2.40654	223	3.00689	270
OsR498G0612912700.01	OsR498G0612912700.01	21.369	1923	23.2243	1958	22.6186	2217	21.265	1984	21.4267	1900	20.0817	1810	20.1688	1769	20.8607	1772
OsR498G0510055100.01	OsR498G0510055100.01	0	0	0	0	0	0	0	0	0	0	0	0	0	0	0	0
OsR498G0100171300.01	OsR498G0100171300.01	36.8243	3365	32.4414	2777	35.0275	3477	35.7861	3379	36.8693	3314	36.6967	3362	34.9998	3120	33.6261	2898
OsR498G1119661100.01	OsR498G1119661100.01	0	0	0	0	0	0	0	0	0	0	0	0	0	0	0	0
OsR498G0611570400.01	OsR498G0611570400.01	0	0	0	0	0	0	0	0	0	0	0	0	0	0	0	0
OsR498G0101118000.01	OsR498G0101118000.01	4.82526	419	4.32243	376	4.95202	493	4.33624	408	5.03792	459	6.19715	568	5.88083	495	6.52398	556
OsR498G0408248100.01	OsR498G0408248100.01	0	0	0	0	0	0	0	0	0	0	0	0	0	0	0	0
OsR498G0101081900.01	OsR498G0101081900.01	15.6986	953	18.782	1066	18.1657	1196	16.1076	1011	18.411	1098	17.4074	1063	15.4049	910	15.1966	871
OsR498G0815235600.01	OsR498G0815235600.01	0.274824	17	0.471086	28	0.375879	26	0.735652	48	0.105824	7	0.202632	13	0.070702	5	0.322024	19
OsR498G1222076100.01	OsR498G1222076100.01	0	0	0	0	0	0	0	0	0	0	0	0	0	0	0	0
OsR498G0815774200.01	OsR498G0815774200.01	38.7236	3449	40.9511	3421	38.2505	3708	39.1577	3608	41.0348	3597	44.0968	3936	41.0234	3556	38.9934	3278
OsR498G0816319500.01	OsR498G0816319500.01	18.694	1374	16.6678	1096	16.4231	1285	14.9947	1149	26.195	1877	26.6423	1908	38.8014	2703	39.4692	2599
OsR498G0203893700.01	OsR498G0203893700.01	45.806	3389	45.7043	3256	47.6117	3861	45.1196	3489	50.8352	3700	52.4319	3864	52.2229	3759	48.4657	3435
OsR498G1221211700.01	OsR498G1221211700.01	0	0	0	0	0	0	0	0	0	0	0	0	0	0	0	0
OsR498G0612168900.01	OsR498G0612168900.01	0	0	0	0	0	0	0	0	0	0	0	0	0	0	0	0
OsR498G1019034500.01	OsR498G1019034500.01	0.055084	4	0	0	0.062974	5	0.044664	3	0.020797	2	0	0	0	0	0.108665	7
OsR498G0612703600.01	OsR498G0612703600.01	5.00361	386	5.06603	354	5.87012	445	5.22064	404	4.68886	354	4.91607	364	4.70238	338	4.46535	317
OsR498G0307150000.01	OsR498G0307150000.01	0.284639	12	0.085744	4	0.058324	3	0	0	0.195985	8	0.049231	3	0.217659	9	0.149763	6
OsR498G0102588400.01	OsR498G0102588400.01	10.9391	847	11.4732	833	10.2594	866	11.8981	956	12.7882	976	11.5092	893	11.7972	891	9.85437	721
OsR498G1018039900.01	OsR498G1018039900.01	0.556587	12	0.544045	11	1.04523	25	0.702188	16	0.240231	6	0.476877	11	0.122224	3	0.388568	8
OsR498G0714773300.01	OsR498G0714773300.01	26.616	1277	26.7788	1204	27.8005	1452	26.3435	1310	35.2543	1667	36.8339	1769	37.6992	1763	39.6865	1797
OsR498G0509711600.01	OsR498G0509711600.01	1.48802	194	1.78785	218	1.94533	277	2.02812	275	1.19608	153	1.17124	148	1.04433	134	0.714198	89
OsR498G0409304500.01	OsR498G0409304500.01	0.413885	97	0.487378	107	0.548935	140	0.520842	126	1.12491	258	0.598467	140	0.578661	132	0.623257	137
OsR498G0305748000.01	OsR498G0305748000.01	6.20746	937	6.91027	977	7.53356	1238	6.89757	1079	6.99304	1040	6.583	995	5.56485	819	5.82774	831
OsR498G0203685900.01	OsR498G0203685900.01	0	0	0	0	0	0	0	0	0	0	0	0	0	0	0	0
OsR498G0101075800.01	OsR498G0101075800.01	4.95141	175	6.31499	209	5.17197	199	7.14446	262	6.30074	220	5.90774	209	5.32707	184	4.46746	149
OsR498G0102631800.01	OsR498G0102631800.01	3.00588	236	1.9047	140	1.33807	115	1.07547	88	2.66112	206	5.1231	403	6.64588	509	6.87751	510
OsR498G0612580100.01	OsR498G0612580100.01	0	0	0	0	0.200196	5	0.197434	4	0.160629	4	0.068137	2	0.089239	2	0	0
OsR498G0305830700.01	OsR498G0305830700.01	1.00804	37	0.838562	29	0.703429	28	1.02415	39	2.42917	87	1.48615	54	2.4137	86	3.30337	113
OsR498G0101358900.01	OsR498G0101358900.01	0	0	0.00128	1	0	0	0	0	0.027792	2	0.072197	4	0	0	0.035442	2
OsR498G0203005600.01	OsR498G0203005600.01	9.23931	351	8.88553	316	10.0872	417	8.10383	319	12.944	484	10.5943	403	10.26	380	10.0036	358
OsR498G0714821900.01	OsR498G0714821900.01	27.582	3828	34.409	4480	29.6463	4494	28.7367	4148	21.1943	2899	16.7019	2316	14.7699	2000	16.3208	2109
OsR498G0510604500.01	OsR498G0510604500.01	0	0	0	0	0	0	0	0	0	0	0	0	0	0	0	0
OsR498G0100305100.01	OsR498G0100305100.01	11.0057	536	8.10459	341	5.95329	309	8.41759	405	5.28336	248	5.13852	231	5.0549	233	4.93642	212
OsR498G0204443300.01	OsR498G0204443300.01	1.93584	86	1.23291	52	1.25837	61	1.91003	88	2.16889	95	2.71454	121	3.24141	141	3.14712	132
OsR498G0917034600.01	OsR498G0917034600.01	1.95292	47	2.70605	61	2.27004	60	1.81833	46	0.85996	21	1.19527	29	0.823103	20	0.893725	21
OsR498G0203001500.01	OsR498G0203001500.01	0	0	0	0	0	0	0	0	0	0	0	0	0	0	0	0
OsR498G0714521700.01	OsR498G0714521700.01	0.016813	2	0	0	0	0	0.015929	2	0	0	0	0	0.077528	6	0	0
OsR498G0815301800.01	OsR498G0815301800.01	5.22545	799	5.53508	797	5.77184	967	4.98174	788	4.64955	693	4.86175	742	4.1033	615	3.99987	575
OsR498G0510793900.01	OsR498G0510793900.01	0	0	0	0	0	0	0	0	0	0	0	0	0	0	0	0
OsR498G0204626700.01	OsR498G0204626700.01	12.1167	955	11.5241	862	12.502	1073	11.5611	936	10.7854	832	9.54445	740	10.9531	827	10.4311	770
OsR498G0714283100.01	OsR498G0714283100.01	0	0	0	0	0	0	0	0	0	0	0	0	0	0	0	0
OsR498G0917149200.01	OsR498G0917149200.01	8.07992	478	7.53741	416	8.03467	518	8.66953	529	9.98666	585	9.4146	559	8.68749	510	9.50511	533
OsR498G0407620100.01	OsR498G0407620100.01	0	0	0	0	0	0	0	0	0	0	0	0	0	0	0	0
OsR498G1120396800.01	OsR498G1120396800.01	0.142177	3	0.130266	3	0.092835	2	0.330012	7	0.222284	4	0.039354	1	0.112594	2	0.100408	2
OsR498G0307287500.01	OsR498G0307287500.01	80.1973	8327	96.4222	9382	84.5729	9565	87.0119	9369	48.4733	4962	43.8984	4566	25.4858	2581	25.5665	2507
Oryza_sativa_newGene_3703	--	0.821613	43	0.633311	34	0.944656	60	0.81763	49	0.253712	14	0.248958	14	0.405703	21	0.16155	9
OsR498G0917516800.01	OsR498G0917516800.01	11.066	741	11.035	693	9.37608	684	11.332	787	14.3302	946	13.1765	884	13.6365	891	11.3736	720
OsR498G0612741700.01	OsR498G0612741700.01	0.049458	4	0.109283	9	0.053794	5	0.106004	9	0.277006	22	0	0	0.059022	5	0.213702	16
Oryza_sativa_newGene_3255	--	0.869131	29	0.257614	8	0.081504	3	0.673651	24	1.05419	35	1.19292	40	2.1017	67	2.16732	67
OsR498G0203163700.01	OsR498G0203163700.01	4.09611	590	4.04132	546	4.31196	676	3.47596	519	5.30253	753	5.56702	803	6.34768	891	6.27127	853
OsR498G0408227700.01	OsR498G0408227700.01	3.57619	545	3.04705	430	3.51324	615	3.38422	531	3.20796	503	3.25016	522	3.29224	513	3.52779	514
OsR498G0101205200.01	OsR498G0101205200.01	0	0	0	0	0	0	0	0	0	0	0	0	0	0	0	0
OsR498G0101697900.01	OsR498G0101697900.01	0.155604	9	0.377025	18	0.2959	18	0.2234	12	0.196771	10	0.287663	16	0.226365	12	0.422536	22
Oryza_sativa_newGene_1211	--	0	0	0	0	0	0	0	0	0	0	0	0	0.172129	6	0.224692	8
OsR498G0408879200.01	OsR498G0408879200.01	11.8871	1407	11.3876	1253	13.3582	1743	12.4095	1538	11.8574	1385	11.3631	1344	10.788	1228	10.8439	1229
OsR498G1120184700.01	OsR498G1120184700.01	34.81	2133	31.2031	1801	31.9124	2130	33.4024	2120	30.5979	1907	32.0583	1998	33.73	2125	34.5287	1984
OsR498G0511182900.01	OsR498G0511182900.01	0.104042	12	0.19713	21	0.02284	3	0.065498	8	0.122849	14	0.209582	24	0.190129	21	0.242261	26
OsR498G1119581200.01	OsR498G1119581200.01	16.0032	1712	15.2256	1527	15.7558	1836	14.5268	1612	19.1762	2022	19.123	2049	17.6294	1839	18.7051	1890
OsR498G0306161600.01	OsR498G0306161600.01	0	0	0	0	0	0	0	0	0	0	0	0	0	0	0	0
OsR498G0407602000.01	OsR498G0407602000.01	1.99004	114	1.17352	63	1.48721	93	1.92554	115	0.74971	43	0.205604	12	0.41402	24	0.195228	11
OsR498G0612929400.01	OsR498G0612929400.01	0	0	0	0	0	0	0	0	0	0	0	0	0	0	0	0
OsR498G0101057300.01	OsR498G0101057300.01	0	0	0	0	0	0	0	0	0	0	0	0	0	0	0	0
OsR498G0306989100.01	OsR498G0306989100.01	0.174393	13	0.422448	29	0.434952	34	0.449028	34	0.515238	37	1.03039	74	1.0939	77	1.23694	84
Oryza_sativa_newGene_3111	--	0.625156	13	1.01615	20	0.684571	16	0.371235	8	0	0	0.127846	3	0.540364	11	0.154093	3
OsR498G0511343400.01	OsR498G0511343400.01	26.167	3689	26.9097	3557	25.4695	3912	25.6902	3761	25.7596	3582	25.3711	3586	24.5035	3362	24.4903	3263
OsR498G0511397400.01	OsR498G0511397400.01	0	0	0	0	0	0	0	0	0	0	0.07702	3	0	0	0.07409	3
OsR498G0100542200.01	OsR498G0100542200.01	0.054926	2	0	0	0	0	0.056452	2	0	0	0	0	0	0	0	0
OsR498G0714476000.01	OsR498G0714476000.01	0	0	0	0	0	0	0	0	0.026607	2	0	0	0	0	0	0
OsR498G0510086700.01	OsR498G0510086700.01	29.122	1724	34.6814	1950	38.2821	2453	41.0247	2584	19.4049	1124	14.4068	837	13.5114	771	13.8691	762
OsR498G0100197100.01	OsR498G0100197100.01	0.467966	17	1.01596	34	0.412442	16	0.400482	15	0.671496	24	0.394054	15	0.241152	9	0.487977	17
OsR498G0306516400.01	OsR498G0306516400.01	0.987054	34	0.892964	29	1.26684	47	2.14164	77	1.4799	49	1.04164	36	1.25397	42	1.26923	41
OsR498G0409045600.01	OsR498G0409045600.01	6.46287	114	4.65447	77	3.317	64	4.09091	75	5.78936	101	11.3474	200	9.19467	158	9.81532	163
OsR498G0510692200.01	OsR498G0510692200.01	0	0	0	0	0	0	0	0	0	0	0	0	0	0	0	0
OsR498G0816530400.01	OsR498G0816530400.01	48.4765	3986	45.4625	3499	45.8021	4138	47.46	4083	50.7971	4140	49.6319	4070	50.0938	4027	53.9151	4198
OsR498G0713631300.01	OsR498G0713631300.01	3.19962	197	2.81189	175	3.5165	231	2.83414	179	3.21296	198	2.88092	179	2.86978	164	3.32277	197
OsR498G0204574700.01	OsR498G0204574700.01	0	0	0	0	0	0	0	0	0	0	0	0	0	0	0	0
OsR498G0409533700.01	OsR498G0409533700.01	11.2078	1205	10.6564	1099	10.2628	1212	9.78696	1111	8.46171	914	8.476	924	8.80062	934	8.73595	903
OsR498G0100385600.01	OsR498G0100385600.01	0	0	0	0	0	0	0	0	0	0	0	0	0	0	0	0
OsR498G1018784600.01	OsR498G1018784600.01	0	0	0	0	0	0	0	0	0	0	0	0	0	0	0	0
OsR498G0713793200.01	OsR498G0713793200.01	0.063776	9	0.133596	17	0.268117	38	0	0	0.219508	28	0.169671	22	0.060116	8	0.01815	3
Oryza_sativa_newGene_2947	--	0.147154	3	0.233627	5	0	0	0.233883	5	0.065691	2	0	0	0.689679	13	0.184217	4
OsR498G0714508400.01	OsR498G0714508400.01	218.72	19561	224.798	18600	304.497	29321	284.184	26218	392.633	34530	457.483	40904	394.63	33967	405.57	34011
OsR498G0407650000.01	OsR498G0407650000.01	0	0	0	0	0	0	0	0	0	0	0	0	0	0	0	0
OsR498G0307395800.01	OsR498G0307395800.01	0	0	0	0	0	0	0	0	0	0	0	0	0	0	0	0
OsR498G0204188600.01	OsR498G0204188600.01	1.56902	76	1.26802	53	1.2804	61	1.41975	73	3.14816	153	3.51718	164	3.46602	157	3.80913	176
OsR498G0713382300.01	OsR498G0713382300.01	22.519	3643	25.7867	3885	24.4792	4325	23.5057	3957	27.0369	4314	25.5207	4144	26.8647	4248	27.3173	4164
OsR498G0917797700.01	OsR498G0917797700.01	1.0214	29	1.49319	36	0.91589	31	0.322974	10	1.05105	25	0.894074	22	1.14151	30	0.861315	21
OsR498G0510787200.01	OsR498G0510787200.01	0.029666	1	0	0	0	0	0	0	0	0	0.069866	2	0	0	0	0
OsR498G0100762300.01	OsR498G0100762300.01	0	0	0	0	0	0	0	0	0	0	0	0	0	0	0	0
OsR498G0204120800.01	OsR498G0204120800.01	12.104	347	8.76589	242	8.79332	277	11.1552	334	14.6419	418	15.0574	432	15.1568	426	12.1547	332
OsR498G0613262200.01	OsR498G0613262200.01	0.24537	8	0.254154	8	0.200256	7	0.096309	4	0.556452	18	0	0	0.483916	15	0.228652	7
OsR498G0917090200.01	OsR498G0917090200.01	1.96572	68	1.55259	51	1.69021	64	2.28558	82	1.77768	61	2.46815	86	1.93453	66	2.98598	98
OsR498G0409099500.01	OsR498G0409099500.01	9.36351	545	8.28261	452	8.77668	557	8.12036	491	6.51045	374	6.59141	385	5.69065	323	5.51056	303
OsR498G0611789100.01	OsR498G0611789100.01	0	0	0	0	0	0	0	0	0	0	0	0	0	0	0	0
OsR498G1119741400.01	OsR498G1119741400.01	0.859857	71	1.58075	81	1.28793	110	0.917734	67	1.0042	66	1.02534	72	0.977952	75	1.50111	97
OsR498G0510737900.01	OsR498G0510737900.01	0.45041	34	0.574621	40	0.448311	36	0.252645	20	0.267126	20	0.137608	11	0.154656	12	0.085435	6
OsR498G0917327200.01	OsR498G0917327200.01	31.9466	1034	25.791	782	25.895	913	32.0136	1075	14.4348	461	13.7369	446	11.9322	377	14.4474	442
OsR498G0407940700.01	OsR498G0407940700.01	7.64709	663	8.70677	707	8.85045	840	8.53455	770	7.77786	666	7.69311	673	7.71624	658	8.35059	683
OsR498G0612478700.01	OsR498G0612478700.01	42.8232	2109	39.8012	1837	41.652	2235	44.3764	2267	22.8581	1110	24.754	1222	23.6408	1136	21.1837	986
OsR498G0916751600.01	OsR498G0916751600.01	0	0	0.564296	8	0.266895	4	0.071147	1	0.127246	2	0.073661	1	0.282991	4	0.135961	2
OsR498G0917320600.01	OsR498G0917320600.01	0	0	0	0	0	0	0	0	0	0	0	0	0	0	0	0
OsR498G1119389500.01	OsR498G1119389500.01	0.686295	53	0.356615	26	0.739859	62	0.787967	62	1.08995	82	1.00716	77	1.98001	147	1.45286	105
OsR498G1119382100.01	OsR498G1119382100.01	2.81374	136	1.44049	68	2.7064	148	2.79006	145	3.54102	175	3.96374	204	3.36368	160	3.47548	164
Oryza_sativa_newGene_3690	--	0.253609	4	1.50029	21	0.157029	3	0.445481	7	0.562313	9	0.719611	11	0	0	0.753291	11
OsR498G0917849000.01	OsR498G0917849000.01	54.6955	5860	54.281	5423	52.8419	6248	49.5071	5591	65.0809	6875	65.4304	7120	67.5976	7225	63.7678	6535
OsR498G0101339400.01	OsR498G0101339400.01	21.5406	562	22.8986	560	24.7087	703	25.5401	692	20.9641	540	21.257	556	19.4014	494	16.3192	403
OsR498G0306162200.01	OsR498G0306162200.01	43.438	5230	45.1296	4983	45.5617	5839	42.8544	5238	44.7949	5252	45.3694	5254	43.7156	4901	47.0905	5149
OsR498G0203206500.01	OsR498G0203206500.01	0	0	0	0	0	0	0	0	0	0	0	0	0	0	0	0
OsR498G0102451900.01	OsR498G0102451900.01	0	0	0	0	0	0	0	0	0	0	0	0	0	0	0	0
OsR498G0204545400.01	OsR498G0204545400.01	1.76195	81	0.631624	28	0.806423	41	1.163	56	2.48363	112	1.84702	85	3.11616	139	2.31294	100
OsR498G0101990000.01	OsR498G0101990000.01	1.38016	54	0.996495	41	1.47945	66	1.6065	64	0.915906	39	1.12582	48	2.33721	76	1.49864	47
OsR498G0305637700.01	OsR498G0305637700.01	10.5074	966	10.8191	948	10.3116	1076	10.7904	1072	12.1096	1133	10.8575	1011	10.6946	948	11.2649	987
OsR498G0409031200.01	OsR498G0409031200.01	0	0	0	0	0	0	0	0	0	0	0	0	0	0	0	0
Oryza_sativa_newGene_3937	--	345.964	20531	362.098	20135	338.564	21884	316.195	19459	298.856	17482	302.085	17956	263.749	15262	276.371	15487
Oryza_sativa_newGene_1634	--	0.353313	14	0.212615	8	0.136655	6	0.170444	7	0.331279	13	0.136995	6	0.185792	7	0.048902	2
OsR498G1119479100.01	OsR498G1119479100.01	25.6819	708	24.0213	619	26.6276	801	26.6143	759	25.5587	696	26.2494	727	24.9085	668	27.4547	712
OsR498G0713977200.01	OsR498G0713977200.01	0.050595	6	0.059329	7	0.153857	19	0.060075	7	0.084608	10	0.032742	4	0.046264	5	0.054046	6
OsR498G0816204200.01	OsR498G0816204200.01	2.72694	291	2.85259	286	2.32793	270	2.44564	268	2.81946	294	2.57362	276	2.72193	285	2.38372	240
OsR498G0714341400.01	OsR498G0714341400.01	0	0	0	0	0	0	0	0	0	0	0	0	0	0	0	0
OsR498G0611626700.01	OsR498G0611626700.01	0.228652	18	0.331961	24	0.117424	10	0.242481	20	0.189127	15	0.10596	9	0.285715	22	0.198606	15
OsR498G0203921400.01	OsR498G0203921400.01	3.60647	77	2.37196	48	1.64305	39	1.41411	32	0.896465	20	2.03912	44	0.96474	21	2.27961	47
OsR498G1220918400.01	OsR498G1220918400.01	0	0	0	0	0.020388	2	0	0	0	0	0	0	0	0	0	0
OsR498G0202854300.01	OsR498G0202854300.01	12.4869	888	11.9741	793	12.2372	948	12.2772	906	17.3649	1212	19.0677	1355	21.8191	1507	21.6781	1450
OsR498G0306399600.01	OsR498G0306399600.01	55.9137	6342	58.4673	6219	58.9636	7315	61.3155	7234	78.6042	8791	80.2218	8794	80.1584	8877	83.8664	9011
OsR498G0101803900.01	OsR498G0101803900.01	1.47671	139	1.13337	100	1.31317	134	1.79803	175	0.321455	30	0.380711	36	0.382331	35	0.350252	31
OsR498G0102216700.01	OsR498G0102216700.01	9.47512	910	7.62427	686	9.43199	987	7.47485	745	13.8589	1312	13.0638	1257	16.3569	1532	17.4626	1584
OsR498G1221848400.01	OsR498G1221848400.01	0.017804	3	0.056712	6	0.100058	13	0.053716	7	0.038912	5	0.0494	6	0	0	0.04171	5
OsR498G0714311700.01	OsR498G0714311700.01	0	0	0	0	0	0	0	0	0	0	0	0	0	0	0	0
OsR498G1221928800.01	OsR498G1221928800.01	7.76231	880	8.54673	898	9.2995	1149	8.27187	973	9.11228	1017	9.09678	1036	8.41151	932	8.39929	899
OsR498G0408707400.01	OsR498G0408707400.01	1.74174	189	1.68394	189	1.64741	221	1.53724	193	2.0346	229	1.98465	224	2.27059	263	2.52632	284
OsR498G0305493600.01	OsR498G0305493600.01	5.30788	421	4.23677	314	4.74506	409	6.98826	572	10.3833	808	8.65371	685	9.85609	758	8.84964	660
OsR498G0306759300.01	OsR498G0306759300.01	2.85407	101	0.891292	31	1.50053	66	3.2703	118	4.08265	123	1.69819	61	5.68946	135	3.68986	87
OsR498G0916748200.01	OsR498G0916748200.01	12.6273	2417	12.3763	2154	13.5747	2778	13.5216	2642	10.1298	1878	10.4035	1937	12.0115	2180	11.8783	2079
OsR498G0613092000.01	OsR498G0613092000.01	46.9333	4094	42.1093	3437	42.1533	3997	44.3546	3998	50.486	4333	45.6169	3975	48.6016	4129	45.0082	3691
OsR498G0916832600.01	OsR498G0916832600.01	0.678127	18	0.503247	13	1.04447	28	0.282695	8	0.559035	13	1.04106	27	1.02552	26	1.07395	26
OsR498G0101382500.01	OsR498G0101382500.01	6.49854	569	4.48094	368	4.56991	436	5.79423	527	14.5087	1253	13.0372	1144	18.4322	1574	18.881	1561
OsR498G0815207800.01	OsR498G0815207800.01	0.60438	27	0.335318	14	0.316828	16	0.224989	11	0.505602	22	0.285907	13	0.076581	4	0.097123	5
OsR498G0510560100.01	OsR498G0510560100.01	0	0	0	0	0	0	0	0	0	0	0	0	0	0	0	0
OsR498G0203557400.01	OsR498G0203557400.01	0	0	0	0	0	0	0	0	0	0	0	0	0	0	0	0
OsR498G0611681700.01	OsR498G0611681700.01	7.21567	958	7.02752	888	7.36143	1061	6.70519	933	6.51116	849	6.51557	874	5.62975	727	7.17783	902
OsR498G1120760800.01	OsR498G1120760800.01	5.61205	286	3.0662	148	5.50591	305	5.35125	284	3.01496	152	2.66831	139	1.96308	99	1.28778	63
OsR498G1018031200.01	OsR498G1018031200.01	1.13145	91	1.33429	100	0.878545	77	1.00401	84	0.640589	51	0.828384	67	0.784741	62	0.622822	47
OsR498G0102463700.01	OsR498G0102463700.01	0	0	0	0	0	0	0	0	0	0	0	0	0	0	0	0
OsR498G1018883000.01	OsR498G1018883000.01	22.2891	3013	21.9714	2805	22.6117	3326	21.1974	2987	23.2644	3082	21.8745	2921	23.5199	3083	20.94	2667
OsR498G1119475100.01	OsR498G1119475100.01	4.74148	336	4.17008	280	4.50942	348	4.08391	301	4.8739	375	5.88335	425	5.67987	404	6.22446	420
OsR498G0816288800.01	OsR498G0816288800.01	19.8515	1536	19.7973	1431	20.45	1703	19.5584	1560	21.134	1615	21.2757	1653	21.0793	1604	20.8334	1513
OsR498G1221701800.01	OsR498G1221701800.01	0	0	0.161292	7	0	0	0.182693	9	0.399329	18	0.263642	12	0.522391	23	0.240658	10
OsR498G1018661700.01	OsR498G1018661700.01	0	0	0	0	0	0	0	0	0	0	0	0	0	0	0	0
OsR498G0100376400.01	OsR498G0100376400.01	0	0	0	0	0	0	0	0	0	0	0	0	0	0	0	0
OsR498G0102077400.01	OsR498G0102077400.01	23.5386	786	8.67817	272	12.7816	465	34.1656	1183	4.19085	138	1.28158	43	4.04141	132	2.71669	86
OsR498G0611521800.01	OsR498G0611521800.01	17.1185	1313	17.5488	1261	14.5346	1214	18.496	1471	8.08296	611	8.33218	640	3.61074	270	3.41356	248
Oryza_sativa_newGene_1575	--	0.181814	10	0.141505	7	0.241547	14	0.661145	34	0.312281	16	0.040009	2	0	0	0	0
OsR498G1220836100.01	OsR498G1220836100.01	1.43132	92	1.44223	84	1.69238	118	1.77299	115	3.17287	196	3.33848	211	3.31508	202	3.0703	185
OsR498G0612339600.01	OsR498G0612339600.01	0.48733	39	0.336746	25	0.339425	29	0.656922	53	1.0017	76	0.820226	64	0.885624	67	0.995271	73
Oryza_sativa_newGene_2985	--	0.979248	25	0.116835	3	0	0	0	0	0.774918	20	0	0	0	0	0.188757	5
OsR498G1119763700.01	OsR498G1119763700.01	0	0	0	0	0	0	0	0	0	0	0	0	0	0	0	0
Oryza_sativa_newGene_4361	--	7.41196	816	8.3657	870	7.88047	922	8.30398	964	7.93424	860	8.18844	901	8.42249	839	7.12721	758
OsR498G1018229700.01	OsR498G1018229700.01	0	0	0	0	0	0	0	0	0	0	0	0	0	0	0	0
OsR498G0714900500.01	OsR498G0714900500.01	316.624	15632	324.206	15160	299.506	16274	293.452	15181	284.322	13817	289.522	14469	284.02	13648	288.893	13458
OsR498G1222013500.01	OsR498G1222013500.01	0	0	0	0	0	0	0	0	0	0	0	0	0	0	0	0
OsR498G1220876500.01	OsR498G1220876500.01	0	0	0	0	0	0	0	0	0	0	0	0	0	0	0	0
OsR498G0815313300.01	OsR498G0815313300.01	32.8877	1964	30.4229	1703	32.0927	2087	29.9107	1849	33.4122	1857	33.8274	2015	27.3509	1597	25.9117	1460
OsR498G0409185700.01	OsR498G0409185700.01	20.387	1288	21.8886	1297	20.1074	1383	18.9599	1242	23.1408	1438	26.1299	1654	27.4686	1693	28.0706	1662
OsR498G0100848700.01	OsR498G0100848700.01	9.33967	975	10.5263	1046	10.3463	1171	9.26147	1010	13.9013	1470	14.604	1521	12.733	1292	13.2785	1336
OsR498G0917139300.01	OsR498G0917139300.01	0	0	0	0	0	0	0.109013	6	0.017203	1	0.069223	4	0.07407	4	0.054142	3
OsR498G0307321200.01	OsR498G0307321200.01	18.8311	2106	18.9211	1982	19.3567	2357	19.3256	2243	21.2996	2348	21.2153	2377	19.905	2168	20.595	2172
OsR498G0203175400.01	OsR498G0203175400.01	0	0	0	0	0	0	0	0	0.127955	5	0	0	0	0	0	0
OsR498G0204429100.01	OsR498G0204429100.01	0	0	0	0	0	0	0	0	0	0	0	0	0	0	0	0
OsR498G0612592700.01	OsR498G0612592700.01	0	0	0	0	0	0	0	0	0	0	0	0	0	0	0	0
OsR498G0714033000.01	OsR498G0714033000.01	7.62167	170	7.09449	148	7.88617	191	7.78433	180	4.04291	89	6.12778	137	6.38364	139	5.70184	120
OsR498G0815667700.01	OsR498G0815667700.01	2.78128	156	2.71848	143	2.79752	171	2.46338	144	1.56273	87	1.14552	65	0.528089	29	1.02581	55
OsR498G0408780800.01	OsR498G0408780800.01	31.6226	3471	29.7374	3058	31.7317	3793	28.8013	3278	38.3496	4148	38.273	4206	41.8806	4482	38.9628	4037
OsR498G0714492200.01	OsR498G0714492200.01	0.417375	26	0.425681	22	0.647034	41	0.807231	48	2.16355	127	2.28959	138	3.41832	195	2.48162	139
OsR498G0511444000.01	OsR498G0511444000.01	30.9914	2105	33.8076	2160	34.1673	2537	34.3911	2433	21.1894	1419	19.5358	1327	17.5616	1163	17.2826	1113
OsR498G0203487300.01	OsR498G0203487300.01	0	0	0	0	0	0	0	0	0	0	0	0	0	0	0	0
OsR498G1222145600.01	OsR498G1222145600.01	0.075631	3	0	0	0.029838	1	0.120421	4	0	0	0	0	0.052986	2	0.038186	2
OsR498G0510701600.01	OsR498G0510701600.01	0.237473	12	0.125898	6	0.102684	6	0.467798	24	0.320916	16	0.41007	20	0.586353	28	0.28867	14
OsR498G0612559700.01	OsR498G0612559700.01	13.4278	422	11.7198	345	10.1218	347	13.104	429	9.64566	300	10.0621	317	10.3739	319	10.4832	313
OsR498G0408888300.01	OsR498G0408888300.01	0	0	0	0	0	0	0	0	0	0	0	0	0	0	0	0
OsR498G0102224700.01	OsR498G0102224700.01	0.05777	3	0.233296	11	0.257518	14	0.17339	9	0.505709	24	0.972597	46	0.469613	22	0.727946	33
OsR498G0306956300.01	OsR498G0306956300.01	19.0447	2366	20.092	2316	18.0459	2435	18.7983	2421	20.4549	2497	19.8091	2456	18.4711	2204	18.3946	2140
OsR498G0511023800.01	OsR498G0511023800.01	1.69793	50	0.915373	26	0.801031	26	2.10953	65	2.07565	60	1.78565	53	2.49821	72	2.02724	57
OsR498G0917215500.01	OsR498G0917215500.01	0	0	0.04971	4	0.028184	3	0	0	0.118778	8	0.053915	4	0	0	0	0
OsR498G0917535200.01	OsR498G0917535200.01	39.8142	2039	38.512	1848	40.42	2259	36.9762	1967	25.5745	1295	24.7632	1270	24.1843	1206	25.769	1247
OsR498G0611920800.01	OsR498G0611920800.01	18.178	2259	17.608	2050	17.4904	2367	17.4849	2253	19.2139	2353	17.2501	2147	17.9078	2170	18.9296	2221
OsR498G0408878800.01	OsR498G0408878800.01	0.637162	61	0.619679	56	0.395125	46	0.70186	69	0.169653	19	0.355451	33	0.104756	12	0.26287	27
OsR498G0100120800.01	OsR498G0100120800.01	1.67359	63	1.8568	65	1.29095	53	0.979987	38	3.99916	147	2.62811	98	2.0777	76	2.03282	72
OsR498G0611478000.01	OsR498G0611478000.01	36.0827	3382	40.0619	3527	38.6805	3979	37.2301	3636	36.1457	3341	37.4646	3530	32.1948	2949	32.9924	2927
OsR498G0409525000.01	OsR498G0409525000.01	8.78592	613	7.80949	507	7.07271	543	8.7882	636	7.95918	543	8.35009	586	7.03656	482	6.6474	440
OsR498G0510503300.01	OsR498G0510503300.01	0	0	0	0	0	0	0	0	0	0	0.109486	4	0	0	0	0
OsR498G1119413800.01	OsR498G1119413800.01	0	0	0.017389	2	0.026155	4	0.017969	3	0.037808	4	0	0	0.017836	2	0	0
OsR498G0714924700.01	OsR498G0714924700.01	5.33798	463	6.24549	539	6.63271	608	5.74444	510	4.35732	345	4.45284	388	3.3742	266	3.57907	290
OsR498G0714429300.01	OsR498G0714429300.01	0	0	0	0	0	0	0	0	0	0	0	0	0	0	0	0
OsR498G0510133000.01	OsR498G0510133000.01	511.795	29934	449.785	24651	457.346	29135	561.448	34054	146.962	8473	121.648	7127	100.532	5734	92.6144	5115
OsR498G1018015500.01	OsR498G1018015500.01	3.22095	67	3.53867	69	1.88127	43	3.38114	72	0.315851	7	0.285524	6	0.113319	3	0.462581	9
OsR498G0203000700.01	OsR498G0203000700.01	1.03086	48	1.07484	47	1.13067	57	0.900373	43	0.623425	29	0.794472	37	1.39342	63	0.790313	35
OsR498G0306595100.01	OsR498G0306595100.01	28.433	940	22.6709	703	20.472	737	28.9691	993	25.021	816	24.2399	803	29.9285	965	25.009	781
OsR498G0101799800.01	OsR498G0101799800.01	2.3754	21	1.16383	10	1.4126	14	1.65669	15	3.38723	29	4.43849	39	5.63181	48	4.24708	35
OsR498G0510775200.01	OsR498G0510775200.01	38.6817	2967	41.0057	2939	42.3038	3517	38.3935	3027	48.2678	3625	51.4524	3938	54.159	3999	52.0003	3776
OsR498G0816041700.01	OsR498G0816041700.01	11.2076	500	9.73151	407	11.7426	571	16.035	742	10.3807	457	9.34541	418	8.64652	376	8.95379	377
OsR498G0409018300.01	OsR498G0409018300.01	15.2981	1917	14.3864	1689	15.6136	2131	16.8823	2194	13.7387	1697	13.8851	1743	13.6526	1668	13.5144	1599
OsR498G0612530600.01	OsR498G0612530600.01	0.71495	33	0.416519	18	0.477511	24	0.476243	23	0.529122	24	0.633925	29	0.647874	29	0.536229	24
OsR498G1120769100.01	OsR498G1120769100.01	2.86811	223	2.53731	185	2.5202	213	2.70018	218	2.79835	214	2.86084	223	2.61169	198	2.78578	205
OsR498G0101757700.01	OsR498G0101757700.01	0.537261	69	0.784924	94	1.17279	163	1.20425	160	2.65054	333	2.66889	341	2.54904	317	2.67753	323
OsR498G0815189100.01	OsR498G0815189100.01	0.388032	25	0.372662	23	0.415448	29	0.335684	23	0.264873	17	0.499963	32	0.203951	13	0	0
OsR498G1221930300.01	OsR498G1221930300.01	2.0531	125	1.72442	98	1.88533	125	2.20967	139	1.25039	75	1.5387	94	1.12783	67	1.15176	66
OsR498G0101600400.01	OsR498G0101600400.01	12.7633	2537	11.11	2073	11.9233	2586	11.9537	2474	15.0209	2932	15.3226	3062	16.0665	3098	15.1324	2839
OsR498G1018602700.01	OsR498G1018602700.01	0	0	0	0	0	0	0	0	0	0	0	0	0	0	0	0
OsR498G0204538300.01	OsR498G0204538300.01	0.174857	6	0.190046	7	0.429367	17	0.127077	5	0.305787	11	0.602566	20	0.894824	29	0.767006	24
OsR498G0916781000.01	OsR498G0916781000.01	0.739808	16	1.53991	30	1.15819	30	0.923282	19	0.407961	8	0	0	0.276648	8	0.305069	8
OsR498G0305490500.01	OsR498G0305490500.01	22.9804	1586	26.9114	1694	26.5958	2016	25.1389	1786	25.6423	1749	24.9477	1727	22.3189	1467	22.5989	1483
OsR498G1221260600.01	OsR498G1221260600.01	0.757782	35	0.416709	18	1.10994	54	1.11283	53	0.566616	27	0.805289	37	0.891167	39	0.875051	38
OsR498G0714097100.01	OsR498G0714097100.01	12.8695	1673	13.3462	1582	12.472	1785	12.0363	1653	11.1664	1417	11.3831	1465	11.7203	1405	12.3718	1452
OsR498G1120068400.01	OsR498G1120068400.01	0	0	0	0	0	0	0	0	0	0	0	0	0	0	0	0
OsR498G0101312200.01	OsR498G0101312200.01	9.56762	399	11.5825	453	10.5114	478	9.7217	421	12.687	522	14.2933	597	10.6821	435	12.5736	495
Oryza_sativa_newGene_3988	--	0.073822	2	0.055797	2	0.029026	1	0	0	0.078195	2	0.25306	6	0	0	0.183521	4
OsR498G1019260300.01	OsR498G1019260300.01	3.17219	332	5.47839	537	4.93836	562	4.88959	530	4.73155	488	3.80592	399	5.02574	513	4.78993	473
OsR498G0305709700.01	OsR498G0305709700.01	3.56171	146	3.97001	144	3.49655	147	4.0057	170	2.18837	87	2.6306	112	3.43531	138	3.45526	132
OsR498G1120153200.01	OsR498G1120153200.01	0	0	0	0	0	0	0	0	0	0	0	0	0	0	0	0
OsR498G0511161200.01	OsR498G0511161200.01	2.70927	204	2.65099	173	2.37267	194	2.34744	180	3.40263	223	3.00648	221	2.89701	201	3.38922	247
Oryza_sativa_newGene_2335	--	2.86987	107	2.88088	103	3.16716	130	4.23231	168	2.85961	107	2.17977	80	1.13236	45	2.3106	82
OsR498G1120413700.01	OsR498G1120413700.01	1.37828	166	1.68248	189	1.01761	134	1.0726	133	1.04133	122	1.34132	161	1.08882	130	1.06358	120
OsR498G0101757100.01	OsR498G0101757100.01	0	0	0	0	0	0	0	0	0.082176	4	0.040042	2	0	0	0	0
OsR498G0203263200.01	OsR498G0203263200.01	0.965989	36	0.792354	58	0.397902	25	0.774068	46	1.36523	103	2.09494	164	3.34578	175	2.30765	123
OsR498G0510676500.01	OsR498G0510676500.01	0	0	0	0	0	0	0	0	0	0	0	0	0	0	0	0
OsR498G0714226200.01	OsR498G0714226200.01	0.138674	8	0.27746	15	0.149482	10	0.230306	14	0.071215	4	0.1318	8	0.027073	2	0	0
OsR498G0409456400.01	OsR498G0409456400.01	366.698	14436	329.297	12140	327.388	14064	320.104	13084	391.589	16552	406.751	16528	436.957	16942	446.43	17121
OsR498G0409144200.01	OsR498G0409144200.01	6.02042	230	7.48629	272	5.63461	239	6.05965	244	7.57251	292	7.56056	296	7.04891	268	5.58305	205
OsR498G1018936600.01	OsR498G1018936600.01	0.065773	7	0.010516	1	0.040067	5	0.120548	13	0.036413	4	0.031543	4	0.077629	8	0.014924	2
OsR498G0714150600.01	OsR498G0714150600.01	0	0	0	0	0	0	0	0	0	0	0	0	0	0	0	0
OsR498G0611482000.01	OsR498G0611482000.01	53.8768	4818	47.8165	4007	44.8661	4370	50.7969	4711	72.1352	6359	71.527	6407	73.3918	6400	77.295	6527
OsR498G1221180000.01	OsR498G1221180000.01	0	0	0	0	0	0	0	0	0	0	0	0	0	0	0	0
OsR498G0815239000.01	OsR498G0815239000.01	81.8765	3868	74.547	3309	73.2503	3830	67.1557	3280	67.4573	3224	75.6203	3754	105.539	5019	110.072	5013
OsR498G1221045200.01	OsR498G1221045200.01	9.98907	623	10.4263	600	8.86951	597	8.75739	567	9.65635	593	8.58773	538	9.86288	599	8.84899	509
OsR498G0407602400.01	OsR498G0407602400.01	0.033597	4	0.026232	3	0.019141	3	0.032453	4	0	0	0.017029	2	0.070855	9	0	0
OsR498G0305795600.01	OsR498G0305795600.01	24.2843	2186	23.3046	1965	28.5457	2799	26.929	2520	9.79382	875	8.84942	793	9.995	876	10.8901	913
OsR498G0917290300.01	OsR498G0917290300.01	0	0	0	0	0	0	0	0	0.148364	3	0	0	0	0	0	0
OsR498G1018569200.01	OsR498G1018569200.01	0.011176	1	0	0	0	0	0	0	0	0	0.207133	12	0.159221	9	0.353716	20
OsR498G0612012800.01	OsR498G0612012800.01	0	0	0	0	0	0	0	0	0	0	0	0	0	0	0	0
OsR498G0306188000.01	OsR498G0306188000.01	5.33324	302	4.21447	224	6.19686	384	6.31765	369	8.65124	486	7.9807	454	8.71248	482	7.75989	417
OsR498G0102645000.01	OsR498G0102645000.01	19.9693	873	21.0381	851	19.867	943	20.2941	924	18.5717	803	18.0729	785	17.9459	763	19.9184	819
Oryza_sativa_newGene_4043	--	12.2519	1570	12.5757	1543	13.2383	1811	12.6811	1694	12.36	1372	10.8766	1387	10.8735	1359	11.4431	1397
OsR498G0204425300.01	OsR498G0204425300.01	16.1881	2033	15.0466	1771	17.1102	2340	16.2688	2118	13.9405	1728	13.2995	1673	12.8705	1579	12.704	1509
OsR498G0101987900.01	OsR498G0101987900.01	12.595	2290	13.0491	2160	14.0422	2758	13.0797	2446	17.0697	2899	17.5062	3040	13.7843	2393	15.3749	2583
OsR498G0305077300.01	OsR498G0305077300.01	138.288	6777	172.935	7942	151.412	8082	154.106	7832	202.809	9797	171.035	8396	447.929	21404	401.858	18595
OsR498G0102162500.01	OsR498G0102162500.01	0.254134	17	1.31189	80	0.691995	49	0.827018	56	0.081748	6	0.093569	7	0	0	0.030831	2
OsR498G0408099900.01	OsR498G0408099900.01	0.119228	9	0.012208	1	0.07935	6	0.034329	3	0.133933	9	0.007431	1	0	0	0.146419	10
OsR498G1018664400.01	OsR498G1018664400.01	0	0	0	0	0	0	0	0	0	0	0	0	0	0	0	0
OsR498G0713740000.01	OsR498G0713740000.01	0	0	0	0	0	0	0	0	0	0	0	0	0	0	0	0
Oryza_sativa_newGene_2027	--	1.05424	22	0.226659	5	0.393751	9	0.68901	15	0	0	0	0	0.407837	9	0.552899	11
OsR498G0815516200.01	OsR498G0815516200.01	24.0768	1772	25.5449	1765	23.2165	1866	22.8554	1743	26.4589	1926	25.6051	1893	22.322	1600	22.0015	1528
OsR498G1119408600.01	OsR498G1119408600.01	21.974	2495	21.4744	2295	22.3128	2793	22.1959	2600	25.3855	2833	26.1597	2964	24.6033	2723	24.7645	2662
OsR498G0202866500.01	OsR498G0202866500.01	2290.27	85108	1986.66	69177	1980.6	80164	1866.42	71925	1882.05	68939	1892.75	70451	1627.15	58960	1772.24	62185
OsR498G0816045100.01	OsR498G0816045100.01	0	0	0	0	0	0	0	0	0	0	0	0	0	0	0	0
OsR498G0305688000.01	OsR498G0305688000.01	519.887	16675	378.118	11364	318.791	11137	437.26	14544	278.117	8793	237.96	7645	273.069	8540	277.195	8395
OsR498G0509688700.01	OsR498G0509688700.01	79.1371	6382	81.6977	6169	79.1736	6946	77.148	6401	101.737	8001	101.895	8201	105.58	8234	108.212	8229
OsR498G0612971800.01	OsR498G0612971800.01	24.2262	1310	18.4264	936	24.2004	1427	22.2589	1249	19.0662	1017	15.0753	814	13.6853	721	14.2821	723
OsR498G0305612600.01	OsR498G0305612600.01	10.7443	1035	10.313	931	10.699	1122	9.93456	992	10.1686	965	8.80115	849	8.64394	811	9.09078	826
OsR498G0408939800.01	OsR498G0408939800.01	0	0	0.24968	11	0.167055	8	0.117239	6	0.287278	13	0.155558	7	0.209962	9	0.476696	20
OsR498G0101976900.01	OsR498G0101976900.01	15.8614	1612	13.4209	1295	15.4124	1700	16.0246	1693	16.6873	1674	16.2185	1658	15.9994	1591	14.7048	1420
OsR498G0100001000.01	OsR498G0100001000.01	0.353025	18	0	0	0	0	0.108216	6	0.070611	4	0.018884	1	0	0	0	0
OsR498G0510770800.01	OsR498G0510770800.01	8.50381	914	7.01189	706	6.75737	791	9.35493	1042	8.52094	902	8.21298	884	9.0213	945	9.41394	955
OsR498G0511441300.01	OsR498G0511441300.01	1.67745	77	1.4027	61	1.24325	62	1.70733	80	1.48738	67	1.0159	49	0.895263	40	1.56929	69
OsR498G1221185200.01	OsR498G1221185200.01	0	0	0	0	0	0	0	0	0	0	0	0	0	0	0	0
OsR498G0815255400.01	OsR498G0815255400.01	0.508831	15	0.570308	15	0.543547	17	0.211387	6	0.407721	12	0.447302	13	0.208792	5	0.492664	13
OsR498G0204708100.01	OsR498G0204708100.01	12.7046	424	10.484	327	12.8712	468	18.76	649	16.8028	553	14.8433	496	12.7003	415	14.4799	457
OsR498G0612826500.01	OsR498G0612826500.01	0	0	0	0	0	0	0	0	0	0	0	0	0	0	0	0
OsR498G1222174200.01	OsR498G1222174200.01	37.2664	1441	31.1465	1126	35.803	1507	35.0654	1402	44.3105	1688	41.6695	1608	44.6811	1679	40.2257	1467
OsR498G1120462700.01	OsR498G1120462700.01	0	0	0	0	0	0	0	0	0	0	0	0	0	0	0	0
OsR498G0510482900.01	OsR498G0510482900.01	10.8365	823	11.2164	800	10.6487	879	9.52646	754	8.83155	661	8.41909	643	8.35454	622	8.01244	573
OsR498G0611740400.01	OsR498G0611740400.01	1.50245	56	1.50765	53	0.812343	33	0.854915	33	1.6574	61	1.2254	46	0.92922	35	1.54839	53
OsR498G1222067000.01	OsR498G1222067000.01	23.0284	5172	23.3833	4920	23.5481	5761	24.4439	5692	21.1837	4692	21.2679	4786	19.9279	4366	19.995	4242
OsR498G0816458800.01	OsR498G0816458800.01	0	0	0	0	0	0	0	0	0	0	0	0	0	0	0	0
OsR498G0613210800.01	OsR498G0613210800.01	17.6771	1373	18.5051	1348	15.6745	1334	17.0178	1361	16.3767	1244	15.8355	1217	14.5984	1107	17.1455	1235
OsR498G0613083100.01	OsR498G0613083100.01	6.16311	903	6.48361	895	7.70879	1230	5.88305	891	6.33832	925	6.94133	1025	7.0891	1029	7.22436	988
OsR498G0917074400.01	OsR498G0917074400.01	0	0	0	0	0	0	0	0	0	0	0	0	0	0	0	0
OsR498G0306780500.01	OsR498G0306780500.01	0.331908	13	0.361916	13	0.430883	19	0.220272	9	0.25053	10	0.099554	4	0.233733	9	0.157074	6
OsR498G0407643700.01	OsR498G0407643700.01	55.7507	6002	33.5736	3387	67.6118	7928	63.9472	7140	85.4916	9073	97.5336	10518	93.6069	9827	99.4194	10107
OsR498G1221011300.01	OsR498G1221011300.01	0	0	0.003038	1	0.011552	2	0	0	0.008089	1	0	0	0	0	0	0
OsR498G1120270600.01	OsR498G1120270600.01	0	0	0	0	0	0	0	0	0	0	0	0	0	0	0	0
OsR498G1120106600.01	OsR498G1120106600.01	2.64499	187	2.70781	177	2.9091	219	2.36362	173	1.53811	107	1.41608	100	1.21375	84	1.39951	91
OsR498G0714536200.01	OsR498G0714536200.01	0	0	0	0	0	0	0	0	0	0	0	0	0	0	0	0
OsR498G0102622700.01	OsR498G0102622700.01	28.3416	1433	26.9685	1277	32.9597	1807	30.7536	1612	36.2442	1804	34.3726	1735	28.7257	1412	28.2216	1342
Oryza_sativa_newGene_322	--	0.171942	5	0.226374	6	0.105758	3	0.141963	4	0	0	0	0	0.081829	2	0.157103	4
OsR498G0917911700.01	OsR498G0917911700.01	1.15339	27	2.04623	44	1.1729	30	1.08214	26	0.8803	20	0.851339	20	1.25132	28	0.913715	20
OsR498G0305559500.01	OsR498G0305559500.01	10.2598	752	11.1818	765	11.963	965	11.6953	878	7.18445	484	8.5264	556	7.57045	543	7.83809	505
OsR498G0816420800.01	OsR498G0816420800.01	2.13626	150	1.62276	107	1.75647	135	1.96017	143	1.76281	122	2.23972	158	2.12636	146	2.22132	148
OsR498G1120610200.01	OsR498G1120610200.01	5.90653	926	5.47069	810	6.33724	1091	7.69903	992	8.45663	1318	6.14804	973	9.6625	1075	10.3347	1074
OsR498G0306418100.01	OsR498G0306418100.01	0	0	0	0	0.085933	2	0	0	0	0	0	0	0	0	0.098597	2
OsR498G0510979000.01	OsR498G0510979000.01	0	0	0	0	0	0	0	0	0	0	0	0	0	0	0	0
OsR498G0203754200.01	OsR498G0203754200.01	0.74295	95	0.917326	110	0.914382	128	0.860926	114	0.927519	117	0.664386	85	0.997637	125	1.00993	122
OsR498G0815255000.01	OsR498G0815255000.01	2.30605	215	2.27214	195	2.60444	266	2.06613	204	2.68847	250	1.70251	158	1.98749	182	1.95563	171
OsR498G0816439800.01	OsR498G0816439800.01	3.49551	449	2.4958	301	3.30144	462	4.52511	603	6.85179	867	5.64351	726	7.16949	897	6.45958	783
OsR498G0815545200.01	OsR498G0815545200.01	0.255034	15	0.065631	4	0.10559	7	0.051598	3	0	0	0.055839	4	0.110496	6	0.063987	4
Oryza_sativa_newGene_1782	--	1.32825	103	1.33369	85	0.972031	82	1.28851	104	0.853651	65	0.711958	55	1.26191	71	0.772646	45
OsR498G0816352200.01	OsR498G0816352200.01	41.7911	4752	41.5599	4393	38.7134	4802	40.2937	4748	25.9936	2947	27.9924	3190	22.8951	2627	24.3308	2659
OsR498G0305698200.01	OsR498G0305698200.01	0.241809	23	0.270975	24	0.085709	9	0.153692	15	0.256681	24	0.132255	13	0.238883	22	0.144659	13
OsR498G0510497000.01	OsR498G0510497000.01	3.89195	245	3.6947	221	3.15501	226	4.22484	275	2.23422	150	1.98834	132	2.18062	130	2.06653	124
Oryza_sativa_newGene_49	--	0.399201	18	0.330566	13	0.244476	12	0.404927	19	0.383822	18	0.247134	11	0.262028	10	0.260177	12
OsR498G0510726700.01	OsR498G0510726700.01	0.715071	168	0.70533	145	0.983212	250	0.577104	162	0.68215	159	0.694273	164	0.682299	151	0.700077	150
OsR498G1018055900.01	OsR498G1018055900.01	0	0	0	0	0	0	0	0	0	0	0	0	0	0	0	0
OsR498G0917537200.01	OsR498G0917537200.01	14.8483	837	22.267	1176	16.0533	985	16.0083	936	27.5637	1531	26.1384	1475	16.5129	908	18.956	1009
OsR498G0100309400.01	OsR498G0100309400.01	1.01506	80	1.24886	98	1.45343	104	1.22347	97	1.10583	90	1.41626	99	1.19214	92	1.50513	113
OsR498G0714616200.01	OsR498G0714616200.01	0.148848	2	0	0	0.073717	1	0	0	0.303355	4	0.149878	2	0	0	0.150723	2
OsR498G0204884000.01	OsR498G0204884000.01	0.280913	9	0.483912	15	0.429028	15	0.381011	13	0.138686	5	0.086469	3	0	0	0	0
OsR498G0815268500.01	OsR498G0815268500.01	7.63124	924	6.50139	737	5.9953	790	7.42288	932	5.74464	685	5.27495	640	4.45373	526	4.62818	529
OsR498G0101132900.01	OsR498G0101132900.01	0.373672	6	0.343773	5	0.70681	12	0.288485	5	0.511871	8	0.461658	7	0.330342	5	0.577625	8
OsR498G0305525300.01	OsR498G0305525300.01	0	0	0	0	0	0	0	0	0	0	0	0	0	0	0	0
OsR498G1220981300.01	OsR498G1220981300.01	13.1412	636	11.4594	520	12.4291	669	14.8845	777	14.1652	677	13.5333	678	13.254	666	11.9891	589
OsR498G0203376500.01	OsR498G0203376500.01	41.0891	1973	37.0017	1662	44.1923	2317	42.5652	2130	42.5196	2006	41.2155	1979	40.2148	1882	38.4647	1742
OsR498G0102579000.01	OsR498G0102579000.01	0	0	0	0	0	0	0	0	0	0	0	0	0	0	0	0
OsR498G0409284200.01	OsR498G0409284200.01	0.492499	15	0.384005	11	0.321075	11	0.62921	20	0.372088	11	0.520254	16	0.928809	28	0.205785	6
OsR498G0203953400.01	OsR498G0203953400.01	31.6581	2285	33.9129	2294	33.7903	2656	31.9841	2394	27.3797	1948	27.6989	2003	24.1519	1700	24.4048	1663
OsR498G0917211800.01	OsR498G0917211800.01	3.48392	196	4.5819	211	5.72794	318	4.39798	241	7.12949	369	5.6003	295	5.43721	284	5.19261	251
OsR498G1018348300.01	OsR498G1018348300.01	0.241371	13	0.238206	11	0.465098	26	0.360757	18	0.096217	5	0	0	0	0	0.078219	4
OsR498G0307148400.01	OsR498G0307148400.01	0	0	0	0	0	0	0	0	0	0	0	0	0	0	0	0
OsR498G0100863100.01	OsR498G0100863100.01	5.84198	328	4.81255	254	5.12582	314	6.75399	393	6.48937	360	5.14644	291	5.40229	297	6.27667	332
OsR498G0408620300.01	OsR498G0408620300.01	0	0	0	0	0	0	0	0	0	0	0	0	0	0	0	0
OsR498G0204795500.01	OsR498G0204795500.01	18.0934	1313	16.8854	1199	18.7064	1441	20.3355	1492	21.1865	1486	19.9969	1462	18.1313	1256	18.9347	1270
OsR498G0510801400.01	OsR498G0510801400.01	76.5964	4355	72.4796	3881	74.1619	4601	77.4028	4564	82.8436	4622	83.1217	4744	84.8956	4710	79.9392	4273
OsR498G0816585300.01	OsR498G0816585300.01	5.33785	933	5.83384	970	5.49527	1027	5.15799	891	5.37794	938	5.68501	1012	5.65647	955	5.62545	919
OsR498G1221412700.01	OsR498G1221412700.01	24.1737	1546	26.1262	1562	35.0071	2439	31.9035	2124	8.08138	514	4.4973	289	6.39698	404	5.54128	338
OsR498G0917094200.01	OsR498G0917094200.01	3.24227	161	3.8995	175	4.49567	227	4.13127	210	2.1022	104	2.77436	142	0.958971	49	1.06613	50
OsR498G0102578100.01	OsR498G0102578100.01	0	0	0	0	0	0	0	0	0	0	0	0	0	0	0	0
OsR498G0204265100.01	OsR498G0204265100.01	1.42145	107	1.38464	91	2.19613	173	2.09316	166	0.971883	70	0.941317	71	1.1827	78	0.993565	68
OsR498G0100162900.01	OsR498G0100162900.01	1.44937	57	1.31589	54	2.4926	120	2.87589	128	1.81119	79	1.56442	71	2.83237	120	2.64969	110
OsR498G0613050900.01	OsR498G0613050900.01	4.92256	297	4.16133	270	4.80582	329	5.4311	376	6.39347	380	6.77128	396	6.0885	357	6.58723	340
OsR498G0714224200.01	OsR498G0714224200.01	0.14244	4	0.019593	1	0.092341	3	0.017704	1	0	0	0.064684	2	0	0	0	0
OsR498G0204391300.01	OsR498G0204391300.01	11.7175	470	13.0251	466	13.3826	559	14.9128	610	10.6175	404	12.1477	474	11.0519	423	10.5193	386
OsR498G0815053400.01	OsR498G0815053400.01	34.4538	2079	34.7349	1782	38.8835	2498	34.0212	2112	32.825	1908	31.1835	1943	36.1059	2065	32.3483	1764
OsR498G0407411300.01	OsR498G0407411300.01	0	0	0	0	0	0	0	0	0	0	0	0	0	0	0	0
OsR498G0714989100.01	OsR498G0714989100.01	2.93123	307	3.26536	320	3.20255	365	2.55115	277	3.81585	394	3.79353	398	3.55165	363	3.62836	359
OsR498G0510586600.01	OsR498G0510586600.01	148.832	6986	149.924	6595	137.975	7052	133.443	6504	136.528	6313	151.233	7111	136.963	6272	137.597	6099
OsR498G1120686600.01	OsR498G1120686600.01	5.83868	899	5.1379	785	5.41193	977	7.16471	951	5.66166	867	6.39374	905	5.70345	914	6.79249	885
OsR498G0100034200.01	OsR498G0100034200.01	15.3127	1916	16.5875	1938	14.7254	2003	14.0991	1820	23.4067	2875	25.2403	3153	25.4638	3084	28.1743	3315
OsR498G0306509300.01	OsR498G0306509300.01	0	0	0	0	0	0	0	0	0	0	0.081144	2	0	0	0.02288	1
OsR498G0407642200.01	OsR498G0407642200.01	10.6919	1044	10.0587	886	11.1961	1175	11.2028	1123	9.5341	905	10.6915	1015	10.3313	951	10.1524	933
OsR498G1019238300.01	OsR498G1019238300.01	54.8305	2435	56.5587	2319	55.3646	2731	57.117	2604	63.4492	2760	65.3638	2878	55.7337	2395	56.7517	2411
OsR498G0203985500.01	OsR498G0203985500.01	0.039349	2	0.063912	3	0.045355	3	0	0	0	0	0.049045	3	0.042455	3	0.151108	7
OsR498G0407560600.01	OsR498G0407560600.01	0	0	0	0	0	0	0	0	0.020388	2	0	0	0	0	0	0
OsR498G0204677500.01	OsR498G0204677500.01	3.24374	157	1.68573	76	2.00197	108	2.15106	108	2.54203	122	2.50299	121	1.72036	80	1.77308	78
OsR498G1018655700.01	OsR498G1018655700.01	0	0	0	0	0	0	0	0	0	0	0	0	0	0	0	0
OsR498G0101336300.01	OsR498G0101336300.01	11.6533	1033	10.118	827	11.3907	1090	10.3054	957	6.69867	565	6.01483	524	4.98505	445	5.08478	409
OsR498G1120517600.01	OsR498G1120517600.01	0.283478	19	0.13442	9	0.233515	17	0.139261	10	0.315401	21	0.538762	36	0.18357	12	0.179794	12
OsR498G0611642800.01	OsR498G0611642800.01	161.201	6233	182.031	6609	171.277	7220	161.778	6499	166.465	6348	170.55	6609	149.536	5646	150.985	5518
Oryza_sativa_newGene_1515	--	14.5468	1065	14.2472	988	13.7745	1038	13.3124	951	14.7444	1072	15.3037	1114	15.2234	980	16.1316	1029
OsR498G0102166300.01	OsR498G0102166300.01	4.66662	228	6.64081	303	6.2425	331	6.17777	312	2.52217	122	2.75577	135	2.68414	128	2.43769	113
OsR498G1018180800.01	OsR498G1018180800.01	0	0	0	0	0	0	0	0	0	0	0	0	0	0	0	0
OsR498G0510641600.01	OsR498G0510641600.01	0	0	0	0	0	0	0	0	0	0	0	0	0	0	0	0
OsR498G1221726300.01	OsR498G1221726300.01	9.0777	985	8.54245	871	8.86153	1050	8.79258	989	8.63964	926	9.423	1023	8.85817	940	8.46486	871
OsR498G0306885200.01	OsR498G0306885200.01	1.75727	157	1.5061	129	2.01319	195	2.20748	209	2.41399	208	1.99467	182	1.73005	155	1.83961	158
OsR498G0102134600.01	OsR498G0102134600.01	2.30788	73	1.21104	36	1.13879	39	1.5043	49	1.98929	62	1.73325	55	3.68391	113	2.69973	80
OsR498G1019243900.01	OsR498G1019243900.01	12.9812	1437	11.1704	1159	8.45266	1019	11.3545	1304	10.7603	1174	12.1805	1351	15.4604	1669	14.0258	1466
Oryza_sativa_newGene_2181	--	3.2523	118	4.19142	142	2.61186	102	2.4342	91	1.1502	42	1.22309	45	1.27757	46	1.83025	64
OsR498G0407966700.01	OsR498G0407966700.01	0	0	0	0	0	0	0	0	0	0	0	0	0	0	0	0
Oryza_sativa_newGene_1086	--	0	0	0.114456	4	0	0	0	0	0.386499	11	0	0	0	0	0	0
OsR498G0307271600.01	OsR498G0307271600.01	1.82627	85	1.75464	76	1.64837	83	1.80435	87	2.26398	104	2.09515	97	1.60911	73	2.4828	109
OsR498G0306641800.01	OsR498G0306641800.01	38.1821	4838	31.1423	3704	31.6148	4381	32.8826	4324	38.7373	4843	37.0764	4716	38.1855	4708	39.9389	4788
OsR498G0713498400.01	OsR498G0713498400.01	0.061026	2	0.028381	1	0.050556	2	0.211371	5	0.036539	1	0.16612	4	0.038265	1	0.079144	2
Oryza_sativa_newGene_2703	--	19.3399	874	12.0875	516	12.706	589	13.1507	603	13.5972	584	12.0171	545	11.6647	490	12.016	488
OsR498G1018910500.01	OsR498G1018910500.01	12.1953	473	11.7532	418	11.2217	466	11.1895	445	11.5245	448	12.2696	477	10.4638	401	11.4606	421
OsR498G0714773800.01	OsR498G0714773800.01	7.56697	284	5.98872	210	5.47006	223	5.03177	196	8.06317	298	5.05247	190	6.99511	256	6.92298	245
OsR498G0306609700.01	OsR498G0306609700.01	0.036695	1	0.03519	1	0	0	0	0	0	0	0.061219	1	0	0	0	0
OsR498G1221898100.01	OsR498G1221898100.01	0.063136	2	0	0	0	0	0.293795	10	0	0	0.235309	7	0.426974	13	0.271504	8
OsR498G0611842800.01	OsR498G0611842800.01	0	0	0	0	0	0	0	0	0	0	0	0	0	0	0	0
OsR498G0611877000.01	OsR498G0611877000.01	0	0	0	0	0	0	0	0	0	0	0	0	0	0	0	0
OsR498G1222047800.01	OsR498G1222047800.01	0	0	0	0	0	0	0	0	0	0	0	0	0	0	0	0
OsR498G1220910200.01	OsR498G1220910200.01	8.22996	675	9.06017	692	8.72758	775	7.95315	675	7.60077	615	7.69038	634	8.6022	686	9.08481	702
OsR498G1120428200.01	OsR498G1120428200.01	0	0	0	0	0	0	0.099036	1	0	0	0	0	0	0	0	0
OsR498G0203474200.01	OsR498G0203474200.01	11.1147	1632	11.2427	1528	10.7211	1713	11.3256	1698	12.1606	1772	11.1793	1655	10.5044	1501	10.7269	1481
OsR498G1221088200.01	OsR498G1221088200.01	3.88623	121	2.09233	61	1.08381	37	3.82502	123	2.85612	88	2.92456	91	3.74946	114	3.29018	97
OsR498G0916758200.01	OsR498G0916758200.01	62.877	3211	78.0224	3737	75.196	4185	72.8969	3859	70.7267	3560	66.396	3399	56.5646	2818	56.6412	2730
OsR498G0714038000.01	OsR498G0714038000.01	0	0	0	0	0	0	0	0	0	0	0	0	0	0	0	0
Oryza_sativa_newGene_2999	--	0.307699	20	0.221679	13	0.434071	30	0.282044	19	0.699092	43	0.676347	42	0.537709	33	1.07343	64
OsR498G0100287600.01	OsR498G0100287600.01	1.47183	59	0.829692	31	0.972501	43	1.17058	49	1.20821	48	0.731505	30	1.26631	50	1.19959	45
OsR498G0101282100.01	OsR498G0101282100.01	0.468186	36	0.151964	11	0.444961	38	0.383544	31	0.767593	58	0.803137	62	0.872632	65	0.705406	51
OsR498G0815365700.01	OsR498G0815365700.01	0.18323	15	0.040963	3	0	0	0.06158	5	0.035643	3	0.154739	13	0	0	0.022272	2
OsR498G0714165900.01	OsR498G0714165900.01	7.44009	497	7.38243	459	7.64928	553	7.19053	483	8.93397	593	7.40982	511	7.60884	525	7.53633	493
OsR498G0917827200.01	OsR498G0917827200.01	0	0	0	0	0	0	0	0	0	0	0.002819	1	0.013835	1	0	0
OsR498G0408885000.01	OsR498G0408885000.01	1.44926	114	1.22697	112	1.27282	157	1.97424	171	1.12906	120	0.943581	101	1.37576	112	0.855581	75
OsR498G0816468600.01	OsR498G0816468600.01	0.118863	7	0.261108	14	0.319317	20	0.290105	17	0.454128	26	0.149406	9	0.402271	22	0.303311	17
OsR498G1018285400.01	OsR498G1018285400.01	0	0	0	0	0	0	0	0	0	0	0	0	0.0384	2	0.064693	3
OsR498G1222166700.01	OsR498G1222166700.01	0.566979	19	0.390836	12	0.328353	12	0.755312	25	0.653594	21	0.522958	17	0.573496	18	0.586624	18
OsR498G0306109300.01	OsR498G0306109300.01	0	0	0	0	0	0	0	0	0	0	0	0	0	0	0	0
OsR498G0511332700.01	OsR498G0511332700.01	81.001	2941	71.8717	2446	76.7788	3037	102.512	3860	32.9157	1178	23.4228	852	24.9038	882	23.2795	799
OsR498G0509731000.01	OsR498G0509731000.01	3.43166	314	3.71489	330	4.15474	452	3.69492	363	4.29504	412	3.08048	291	2.89462	265	2.77796	256
OsR498G0509767300.01	OsR498G0509767300.01	32.5454	1525	31.3602	1378	30.1881	1542	32.6106	1586	27.1754	1256	28.2181	1323	29.2477	1334	29.9775	1325
OsR498G0409032100.01	OsR498G0409032100.01	2.00497	83	1.7223	67	1.26354	57	1.31519	57	9.32235	379	6.38581	264	6.13096	247	5.55996	217
OsR498G0203285700.01	OsR498G0203285700.01	0	0	0	0	0	0	0	0	0	0	0	0	0	0	0	0
OsR498G0100023200.01	OsR498G0100023200.01	13.9294	723	16.8403	819	16.5869	938	16.1252	868	6.14405	315	4.11256	214	2.73054	139	3.15358	155
OsR498G0102357800.01	OsR498G0102357800.01	38.6476	5256	47.3642	6223	38.6377	5960	39.0454	5543	42.0287	5626	38.9095	5129	33.7122	4433	37.0457	4596
OsR498G0306905200.01	OsR498G0306905200.01	16.8453	1979	15.2528	1668	16.5743	2115	14.6313	1789	16.2961	1872	16.2875	1925	14.814	1709	15.398	1714
OsR498G0816508400.01	OsR498G0816508400.01	0	0	0	0	0	0	0	0	0.111022	12	0	0	0	0	0	0
Oryza_sativa_newGene_600	--	2.01883	135	2.23984	138	1.83483	133	1.72697	121	2.17638	144	1.45607	99	0.766354	52	0.98002	62
OsR498G0613199600.01	OsR498G0613199600.01	16.9176	889	19.0646	939	18.182	1048	19.5262	1066	18.8864	980	13.8708	737	13.767	713	13.4086	669
OsR498G0714098100.01	OsR498G0714098100.01	2.50852	122	2.20422	100	2.16921	115	4.20057	211	1.22477	59	1.11977	55	1.20161	57	1.09356	50
OsR498G0613122300.01	OsR498G0613122300.01	28.8968	3389	32.8566	3615	31.2326	3983	32.1568	3914	21.4249	2479	22.8752	2690	15.5994	1787	17.1546	1891
OsR498G0816615300.01	OsR498G0816615300.01	25.0931	1740	25.4562	1654	24.8039	1873	25.4427	1829	13.8598	947	13.5967	944	9.10024	616	10.6022	694
OsR498G0102592900.01	OsR498G0102592900.01	10.095	805	11.6363	867	11.4544	990	11.3931	941	9.90097	765	10.6324	848	10.4465	817	9.20254	690
OsR498G0101886400.01	OsR498G0101886400.01	1.15512	99	1.117	90	0.963648	90	1.21245	108	0.911358	77	0.861182	74	0.920806	77	0.478005	39
OsR498G0203848300.01	OsR498G0203848300.01	0	0	0	0	0	0	0	0	0	0	0	0	0	0	0	0
OsR498G0100287900.01	OsR498G0100287900.01	13.2023	1376	12.7453	1254	13.3496	1525	12.7958	1382	15.5999	1628	16.3234	1716	18.1006	1837	18.0425	1787
OsR498G1220969300.01	OsR498G1220969300.01	0.03824	2	0.027342	2	0.024693	2	0.133506	8	0.751182	39	0.61189	33	0.481843	25	0.617363	31
OsR498G0204698800.01	OsR498G0204698800.01	20.3166	1244	20.6537	1190	23.7613	1563	23.9375	1503	13.2366	807	8.71398	571	10.219	616	9.70006	582
OsR498G0612569800.01	OsR498G0612569800.01	0	0	0	0	0	0	0	0	0	0	0	0	0	0	0	0
OsR498G0203199300.01	OsR498G0203199300.01	45.3357	4668	39.8923	4151	44.0503	4920	39.8905	4597	44.6321	4526	41.498	4650	43.2071	4685	44.5328	4703
OsR498G0306551000.01	OsR498G0306551000.01	3.1331	154	2.89803	137	4.08568	216	3.77391	193	4.96466	239	3.52814	175	3.93237	187	4.00704	186
OsR498G0714398700.01	OsR498G0714398700.01	9.98113	1053	9.56188	943	9.19976	1037	8.69611	952	8.85186	921	9.11918	964	8.88395	903	9.12929	897
OsR498G0511261100.01	OsR498G0511261100.01	0	0	0	0	0	0	0	0	0	0	0	0	0	0	0	0
OsR498G0204695900.01	OsR498G0204695900.01	0.491562	25	0.419761	20	0.703176	38	0.645169	33	0.699696	32	0.397156	20	0.405651	19	0.607399	29
OsR498G0306469500.01	OsR498G0306469500.01	0.052934	6	0	0	0	0	0.038019	4	0.036422	4	0.018578	2	0	0	0	0
OsR498G0101275700.01	OsR498G0101275700.01	25.883	2851	25.4603	2728	25.749	3230	24.314	2886	25.1187	2775	25.445	2928	25.9637	2908	24.8037	2680
OsR498G0409244900.01	OsR498G0409244900.01	0.227568	16	0.327809	21	0.071029	6	0.183918	13	0.235179	16	0.175941	13	0.360139	25	0.15075	10
OsR498G0713682000.01	OsR498G0713682000.01	1.53367	43	2.63147	69	2.09207	64	0	0	2.63272	73	0.888843	25	0.995837	27	1.74481	46
OsR498G0100325200.01	OsR498G0100325200.01	4.8877	452	4.33956	373	3.93696	400	3.59473	349	3.12036	287	3.11438	289	2.89489	262	2.67903	237
OsR498G0306882500.01	OsR498G0306882500.01	0.326197	26	0.247414	18	0.243085	21	0.301147	24	1.38947	106	1.89015	146	4.27975	321	3.86019	280
OsR498G0714344200.01	OsR498G0714344200.01	0.023125	3	0	0	0.042344	6	0.023805	3	0.199682	22	0	0	0.079031	9	0.020805	3
Oryza_sativa_newGene_50	--	0	0	0	0	0	0	0	0	0.498504	6	0	0	0	0	0.410628	5
OsR498G0816314300.01	OsR498G0816314300.01	0	0	0	0	0	0	0	0	0	0	0	0	0	0	0	0
Oryza_sativa_newGene_2293	--	0.452643	36	0.793679	53	0.536324	38	0.736503	58	0.713379	52	0.531744	44	0.783708	56	0.907597	55
OsR498G0816516200.01	OsR498G0816516200.01	0.394826	16	0.339287	13	0.245527	11	0.558917	23	0.40945	16	0.315647	13	0.353476	14	0.34456	13
OsR498G0100920800.01	OsR498G0100920800.01	26.695	5741	26.8433	5408	29.5399	6919	28.4599	6346	48.9628	10379	44.5561	9594	42.5816	8930	44.6072	9059
OsR498G0100012400.01	OsR498G0100012400.01	0	0	0	0	0	0	0	0	0	0	0	0	0	0	0	0
OsR498G0307009500.01	OsR498G0307009500.01	9.51189	820	7.89175	682	9.33381	869	8.5518	771	9.51638	825	9.15505	804	9.90914	838	10.6994	893
OsR498G0613155600.01	OsR498G0613155600.01	0.806655	28	0.459114	15	0.186273	7	0.349767	13	1.80444	61	1.35804	47	1.70565	57	1.1626	38
OsR498G0101040300.01	OsR498G0101040300.01	0	0	0	0	0	0	0	0	0	0	0	0	0	0	0	0
OsR498G0204423000.01	OsR498G0204423000.01	0	0	0	0	0	0	0	0	0	0	0	0	0	0	0	0
OsR498G0714997800.01	OsR498G0714997800.01	30.8511	3065	28.0827	2620	27.9991	2989	29.6825	2978	28.3291	2769	28.773	2867	27.7056	2639	28.2312	2639
OsR498G0612595700.01	OsR498G0612595700.01	0.048364	2	0	0	0.001184	1	0	0	0.079159	2	0.2366	5	0.315125	7	0.002049	1
OsR498G1221536100.01	OsR498G1221536100.01	5.29699	717	5.1595	655	6.58135	970	6.51613	915	4.30657	575	3.59485	488	2.63849	349	2.85684	365
OsR498G0714749100.01	OsR498G0714749100.01	9.9997	1122	9.9647	1044	10.5523	1297	10.2837	1206	10.3747	1151	9.71369	1095	10.4163	1145	10.5903	1120
OsR498G0305096500.01	OsR498G0305096500.01	18.5162	2152	18.7891	2051	20.2418	2569	19.2624	2322	11.1156	1271	10.1166	1178	8.94327	1012	9.25834	1016
OsR498G0408455900.01	OsR498G0408455900.01	0	0	0	0	0	0	0	0	0	0	0	0	0	0	0	0
OsR498G0510737300.01	OsR498G0510737300.01	0.496983	30	0.236955	23	0.110003	12	0.726785	31	0.078866	8	0.278943	12	0	0	0.293994	12
OsR498G0205045600.01	OsR498G0205045600.01	5.53181	140	2.80502	70	2.13913	66	4.73642	119	4.45575	103	5.70106	126	4.87313	124	6.15638	150
OsR498G0917422300.01	OsR498G0917422300.01	4.03948	710	3.57628	585	3.55753	684	3.67074	665	2.47629	429	2.61532	463	1.99516	340	2.64606	440
OsR498G0305708200.01	OsR498G0305708200.01	5.14014	930	5.46728	933	4.09714	805	4.41796	823	3.95517	684	3.52782	635	3.81096	673	3.91929	674
OsR498G0510058500.01	OsR498G0510058500.01	0	0	0	0	0	0	0	0	0	0	0	0	0	0	0	0
OsR498G0714501900.01	OsR498G0714501900.01	1.88103	162	1.20522	98	1.55254	146	1.99254	178	4.31786	366	4.75924	410	4.26771	358	4.64962	378
OsR498G0102286000.01	OsR498G0102286000.01	2.28708	288	1.97293	227	2.35591	327	3.20921	394	2.37942	299	2.8303	351	2.87003	343	3.23228	366
OsR498G1220809000.01	OsR498G1220809000.01	0	0	0	0	0	0	0	0	0	0	0	0	0	0	0	0
OsR498G0714312400.01	OsR498G0714312400.01	36.8324	5298	43.4624	5866	41.1312	6451	40.4102	6025	39.668	5672	40.817	5899	32.1788	4517	34.0151	4632
OsR498G0511458400.01	OsR498G0511458400.01	1.8727	58	0.789896	76	0.811344	91	0.849753	89	0.870549	87	0.591907	61	0.200045	17	0.327585	26
OsR498G1120737900.01	OsR498G1120737900.01	1.06879	155	0.02947	4	0.763297	121	0.883758	133	0.888926	127	0.653972	95	0.436706	62	0.36255	50
OsR498G1018292300.01	OsR498G1018292300.01	17.8707	1096	20.7042	1179	16.8003	1115	17.9257	1147	17.6737	1065	20.3296	1252	20.8778	1248	19.1155	1103
OsR498G0714820500.01	OsR498G0714820500.01	1.75725	134	1.67487	120	2.26586	189	1.89531	150	3.74087	282	3.51342	269	3.91113	291	4.48373	323
OsR498G0917409300.01	OsR498G0917409300.01	0	0	0	0	0	0	0	0	0.013124	2	0	0	0.030219	4	0	0
OsR498G0203941800.01	OsR498G0203941800.01	1.63134	188	0.683334	90	0.868114	113	0.74663	109	0.977462	109	0.8582	103	1.1203	133	1.14986	136
OsR498G0816365300.01	OsR498G0816365300.01	0	0	0	0	0	0	0	0	0	0	0	0	0	0	0	0
OsR498G1221704500.01	OsR498G1221704500.01	0	0	0.107252	2	0.055007	1	0	0	0	0	0.02034	1	0.009415	1	0.007164	1
OsR498G0101339800.01	OsR498G0101339800.01	52.7241	3773	51.4884	3453	49.0506	3823	48.2044	3577	78.3353	5526	74.1978	5318	96.8597	6758	97.3788	6580
OsR498G0511421000.01	OsR498G0511421000.01	0.020303	4	0.022221	4	0.092419	16	0.047696	8	0.025351	4	0.033728	6	0.022661	4	0	0
OsR498G0612849000.01	OsR498G0612849000.01	9.7958	253	7.06875	171	7.04041	198	6.57987	176	15.56	396	20.7384	536	15.3346	386	16.4898	402
Oryza_sativa_newGene_3047	--	0	0	0.1748	2	0	0	0.060032	1	0	0	0	0	0	0	0	0
OsR498G1018085800.01	OsR498G1018085800.01	0.210102	12	0.239918	13	0.044541	3	0.11849	7	0.306841	17	0.496524	28	0.387278	21	0.287991	15
OsR498G0203635500.01	OsR498G0203635500.01	8.19025	253	6.84204	232	7.68382	302	7.81128	292	8.51927	265	7.23769	236	6.14017	228	8.58381	246
OsR498G0815588200.01	OsR498G0815588200.01	0.679043	47	0.596024	39	0.366809	28	0.671772	48	0.339739	24	0.220128	16	0.534715	36	0.440717	30
OsR498G0613156100.01	OsR498G0613156100.01	33.6772	2977	29.9605	2439	27.1829	2653	31.0139	2840	28.8183	2522	26.5449	2355	33.2628	2831	31.8315	2543
Oryza_sativa_newGene_1725	--	0	0	0	0	0.306081	6	0	0	0	0	0	0	0	0	0	0
OsR498G1019095400.01	OsR498G1019095400.01	0.821135	44	0.781692	39	1.05029	61	0.994941	55	0.611963	32	0.263754	14	0.365391	19	0.348195	18
OsR498G1120748700.01	OsR498G1120748700.01	0	0	0	0	0	0	0	0	0	0	0	0	0	0	0	0
OsR498G0407746500.01	OsR498G0407746500.01	0	0	0	0	0	0	0	0	0	0	0	0	0	0	0	0
OsR498G0204594000.01	OsR498G0204594000.01	1.76238	115	1.77243	109	2.04028	145	1.85424	126	2.46871	159	2.70525	177	2.72932	174	2.54894	157
OsR498G1018428800.01	OsR498G1018428800.01	0	0	0	0	0	0	0	0	0	0	0	0	0	0	0	0
OsR498G1119536600.01	OsR498G1119536600.01	3.66766	226	6.09768	352	4.88022	328	5.49548	351	2.01455	123	2.50533	155	1.40023	85	0.867224	51
OsR498G1119905000.01	OsR498G1119905000.01	0	0	0	0	0	0	0	0	1.04985	63	0.033125	3	0.169113	10	0.028579	2
OsR498G0408482200.01	OsR498G0408482200.01	2.43037	191	2.68331	211	2.06315	184	2.12805	178	2.4933	202	2.63818	211	2.35561	185	2.50607	188
OsR498G0204140800.01	OsR498G0204140800.01	1.08235	129	0.691219	77	1.10996	144	1.32508	164	1.996	234	1.81801	217	2.24213	260	2.85431	321
OsR498G0714516800.01	OsR498G0714516800.01	5.57129	467	5.15295	397	7.78356	686	6.90509	587	16.6068	1328	15.5529	1231	13.302	1089	14.0478	1047
OsR498G0714921100.01	OsR498G0714921100.01	0	0	0	0	0	0	0	0	0	0	0	0	0	0	0	0
OsR498G0100477800.01	OsR498G0100477800.01	4.25966	240	4.99247	259	4.54216	273	4.59002	263	4.02208	219	4.46342	247	2.63577	146	3.17025	167
OsR498G0613239000.01	OsR498G0613239000.01	0	0	0	0	0	0	0	0	0	0	0	0	0	0	0	0
Oryza_sativa_newGene_390	--	15.9637	3747	16.2652	3577	17.247	4409	17.1942	4185	16.193	3746	15.469	3637	15.6566	3583	14.4817	3210
OsR498G1019218900.01	OsR498G1019218900.01	0	0	0	0	0	0	0	0	0	0	0	0	0	0	0	0
OsR498G0102258900.01	OsR498G0102258900.01	0	0	0.026651	1	0	0	0	0	0	0	0	0	0.044571	2	0	0
OsR498G0714080800.01	OsR498G0714080800.01	0	0	0	0	0	0	0	0	0	0	0	0	0	0	0	0
OsR498G0100229500.01	OsR498G0100229500.01	0.499989	10	0.277947	5	0.296989	6	0.470765	9	0.733517	14	0.314839	6	0.358395	7	0.467393	9
OsR498G1119470500.01	OsR498G1119470500.01	2.02661	153	2.47074	175	2.52914	208	2.78582	218	2.61589	195	1.79966	136	2.8107	207	2.26594	162
OsR498G1221604900.01	OsR498G1221604900.01	0.148634	9	0.211836	12	0.031321	2	0.041462	3	0.138176	8	0.145203	9	0.047638	3	0	0
OsR498G0612302800.01	OsR498G0612302800.01	0	0	0	0	0	0	0	0	0	0	0	0	0	0	0	0
OsR498G0307173800.01	OsR498G0307173800.01	10.8	934	11.9326	956	10.465	979	10.4594	929	11.3616	968	11.909	1002	10.3852	874	12.954	1034
OsR498G0307287200.01	OsR498G0307287200.01	13.9507	1340	15.8075	1423	16.2696	1688	16.2189	1625	18.2593	1715	19.8445	1909	15.4659	1459	16.1912	1463
OsR498G0815210300.01	OsR498G0815210300.01	35.8826	5021	36.1238	4736	34.4747	5252	36.4226	5294	32.7922	4527	32.5849	4570	32.6447	4458	29.8779	3948
OsR498G0204707800.01	OsR498G0204707800.01	10.1861	864	10.112	773	9.75723	868	10.0875	863	7.20835	571	7.92828	635	8.6546	666	7.96534	597
OsR498G0714037500.01	OsR498G0714037500.01	10.5825	759	9.77265	659	10.7166	842	9.74761	727	9.31306	659	8.71947	628	7.11044	499	7.67613	520
OsR498G0100509200.01	OsR498G0100509200.01	14.7905	1297	13.8723	1165	14.5679	1368	13.7844	1286	8.78605	771	6.7987	598	7.80268	650	7.31055	616
OsR498G0408311300.01	OsR498G0408311300.01	0	0	0	0	0	0	0	0	0	0	0	0	0	0	0	0
OsR498G0306960300.01	OsR498G0306960300.01	4.24231	334	4.53166	334	4.19863	360	4.28823	350	3.0093	234	4.15317	327	4.33393	332	2.78728	207
OsR498G0408819000.01	OsR498G0408819000.01	0.190288	6	0	0	0	0	0.034036	2	0.344955	10	0.164141	5	0	0	0.113422	4
OsR498G0407777900.01	OsR498G0407777900.01	0	0	0.072513	2	0	0	0.016055	1	0	0	0	0	0	0	0	0
OsR498G1119685200.01	OsR498G1119685200.01	0	0	0	0	0	0	0	0	0	0	0	0	0	0	0	0
Oryza_sativa_newGene_852	--	0.177612	10	0.095383	5	0.454406	27	0.18851	11	0.606282	32	0.358318	19	0.239876	13	0.531145	27
OsR498G0305706800.01	OsR498G0305706800.01	0.196158	8	0	0	0	0	0	0	0	0	0	0	0	0	0	0
OsR498G1119740700.01	OsR498G1119740700.01	0	0	0	0	0	0	0	0	0	0	0	0	0	0	0	0
OsR498G0408521900.01	OsR498G0408521900.01	3.18553	127	2.54112	95	3.65922	159	3.15122	131	2.97694	117	1.9956	80	2.83985	111	2.73298	103
OsR498G1222106200.01	OsR498G1222106200.01	11.5058	1314	18.484	1155	10.1205	1259	14.4774	1172	10.4898	1243	10.6455	1292	10.3784	1201	17.1391	1125
OsR498G0102414000.01	OsR498G0102414000.01	8.72574	1167	7.92297	996	8.16163	1180	8.59585	1185	9.00785	1187	8.49343	1141	8.59901	1112	9.08261	1148
Oryza_sativa_newGene_2504	--	0	0	0.098756	2	0.054673	2	0	0	0.08436	2	0.267713	6	1.34383	26	1.2064	23
OsR498G0714763300.01	OsR498G0714763300.01	0	0	0	0	0	0	0	0	0	0	0	0	0	0	0	0
OsR498G0204408000.01	OsR498G0204408000.01	6.38255	515	6.00265	458	5.95661	531	7.15699	603	9.32044	754	9.8474	800	10.3416	825	10.2732	791
OsR498G1220879500.01	OsR498G1220879500.01	2.24132	123	1.90108	98	2.27196	136	2.36252	130	5.25073	284	4.59944	250	4.82357	258	4.63323	235
OsR498G0612918200.01	OsR498G0612918200.01	0	0	0	0	0	0	0	0	0	0	0.02399	3	0	0	0	0
OsR498G0815287100.01	OsR498G0815287100.01	0	0	0	0	0	0	0	0	0	0	0	0	0	0	0	0
OsR498G0815325400.01	OsR498G0815325400.01	0.219056	11	0	0	0	0	0.102394	5	0.771916	36	0.485681	23	0.706058	33	0.763277	34
Oryza_sativa_newGene_4467	--	0.106258	3	0.094586	3	0.481493	15	0.257064	8	0.109785	3	0.294545	9	0.269921	8	0.172547	5
OsR498G0100995000.01	OsR498G0100995000.01	0	0	0	0	0	0	0	0	0	0	0	0	0	0	0	0
OsR498G0204464300.01	OsR498G0204464300.01	0.048529	1	0	0	0.215557	3	0.029752	1	0.12804	2	0.129306	2	0.095382	1	0	0
OsR498G0816624200.01	OsR498G0816624200.01	27.1576	1012	26.7977	938	23.0424	935	25.7204	1001	24.0268	881	23.9972	896	29.1584	1059	27.5458	967
OsR498G1120439800.01	OsR498G1120439800.01	3.54783	57	3.16338	48	3.21887	57	2.83662	48	3.77239	60	4.06738	66	3.39718	53	2.74061	42
OsR498G0305596500.01	OsR498G0305596500.01	0.950257	73	1.09204	70	1.0572	81	0.817739	61	0.51236	37	0.404801	31	0.590899	39	0.677694	49
OsR498G0816619200.01	OsR498G0816619200.01	48.0551	3549	46.9707	3250	40.9056	3290	43.7307	3349	43.374	3157	42.5618	3148	40.3048	2902	45.214	3153
OsR498G0815636800.01	OsR498G0815636800.01	0	0	0	0	0	0	0	0	0	0	0	0	0.067494	2	0	0
OsR498G0307053100.01	OsR498G0307053100.01	17.5201	3152	16.2864	2750	14.9919	2940	16.4471	3072	12.361	2193	12.0323	2171	11.3512	1995	11.5623	1960
OsR498G0713827300.01	OsR498G0713827300.01	8.48127	582	8.57072	551	8.19233	612	7.35702	523	8.12832	550	8.23998	566	9.70575	649	10.3207	668
OsR498G0510997800.01	OsR498G0510997800.01	2.08728	54	2.19134	53	1.92347	54	1.54659	41	1.43722	37	1.48192	38	1.57717	40	1.52375	37
OsR498G0611651500.01	OsR498G0611651500.01	3.58667	189	2.57642	122	3.12955	175	2.42359	129	3.8692	199	3.15855	168	3.47723	184	3.17504	161
OsR498G0408801600.01	OsR498G0408801600.01	0	0	0	0	0	0	0	0	0	0	0	0	0	0	0	0
OsR498G0815624400.01	OsR498G0815624400.01	0.18393	3	0.194837	3	0.095018	2	0.234429	4	0.219952	4	0.225812	4	0.074493	2	0.13224	2
OsR498G0816026100.01	OsR498G0816026100.01	15.6457	753	15.5948	713	16.9556	866	15.5565	762	12.7175	596	10.1722	479	10.9011	509	10.4047	467
OsR498G0100215400.01	OsR498G0100215400.01	7.20503	608	8.19284	647	7.14155	657	7.26712	636	6.54176	549	7.41794	623	6.42696	527	7.00722	558
OsR498G0203543700.01	OsR498G0203543700.01	0.098751	7	0	0	0.02243	2	0.099753	7	0	0	0.079272	6	0.153284	10	0.021081	2
OsR498G0307250000.01	OsR498G0307250000.01	27.1784	2408	27.9923	2325	31.2563	3005	27.4614	2530	29.003	2517	26.7145	2377	27.478	2383	28.2778	2327
OsR498G0203537600.01	OsR498G0203537600.01	0	0	0	0	0	0	0	0	0	0	0	0	0	0	0	0
Oryza_sativa_newGene_3450	--	0	0	0	0	0	0	0	0	0	0	0	0	0	0	0.174018	2
OsR498G0101436300.01	OsR498G0101436300.01	3.00758	132	1.9017	79	2.20259	111	2.7726	126	5.35665	228	4.93569	221	5.42478	231	3.84677	157
OsR498G0917982500.01	OsR498G0917982500.01	1.11629	78	1.1681	77	1.34166	102	1.04042	76	2.87723	198	2.34935	164	2.13529	145	1.97682	130
OsR498G0100018900.01	OsR498G0100018900.01	6.90396	440	7.62244	479	6.36744	463	5.31941	368	5.39021	369	5.84777	400	5.08422	318	5.13759	355
OsR498G0205026800.01	OsR498G0205026800.01	25.7318	3626	28.2602	3724	28.9201	4383	27.9475	4045	29.4796	4002	28.9454	4041	27.0432	3744	26.3987	3415
OsR498G1119539300.01	OsR498G1119539300.01	0	0	0	0	0	0	0	0	0	0	0.053629	1	0	0	0.032899	1
OsR498G0408212000.01	OsR498G0408212000.01	0.353011	25	0.462531	34	0.510549	47	0.285719	24	1.34692	63	1.27093	96	0.925215	70	1.06462	77
OsR498G0203400800.01	OsR498G0203400800.01	3.61857	226	3.42002	221	4.28997	299	3.05629	214	3.97076	257	3.87517	233	3.19024	204	3.07872	204
OsR498G1119384900.01	OsR498G1119384900.01	0.083293	10	0.140096	15	0	0	0.083008	10	0.252726	23	0.187645	22	0.556167	29	0.28353	29
OsR498G0713927500.01	OsR498G0713927500.01	0	0	0	0	0	0	0	0	0	0	0	0	0	0	0	0
OsR498G0100091300.01	OsR498G0100091300.01	45.7855	1717	43.6024	1532	27.1952	1111	41.5465	1616	13.454	498	5.44079	205	8.22438	301	6.45701	229
OsR498G0306326100.01	OsR498G0306326100.01	2.52949	104	1.26774	49	1.13447	51	1.61131	69	4.01606	162	3.21082	132	3.38941	135	2.79658	108
OsR498G0203506800.01	OsR498G0203506800.01	0	0	0	0	0	0	0	0	0	0	0	0	0	0	0	0
OsR498G0816120800.01	OsR498G0816120800.01	0.654795	99	0.733981	78	0.584864	95	0.635893	95	0.749827	101	0.837514	115	0.55436	79	0.974633	111
OsR498G0407419100.01	OsR498G0407419100.01	8.21785	734	8.9522	749	9.33597	908	9.37182	868	11.5405	1016	11.75	1051	12.1078	1054	12.321	1039
OsR498G0611747800.01	OsR498G0611747800.01	11.3731	621	12.1136	622	11.6732	698	13.0458	736	12.7543	690	13.4277	734	11.5107	614	10.9302	566
Oryza_sativa_newGene_4550	--	0.094175	3	0.233857	6	0.077792	3	0	0	0.252982	5	0.140089	4	0.102946	3	0.206139	5
OsR498G0408771800.01	OsR498G0408771800.01	0.582518	41	0.528202	35	0.388531	30	0.431285	32	0.688322	48	0.804498	57	0.583634	40	0.552456	37
OsR498G1221019600.01	OsR498G1221019600.01	24.238	2436	25.2998	2589	27.8449	2960	25.2056	2618	17.157	1632	11.8173	1285	9.39518	972	9.98199	1001
OsR498G0101057100.01	OsR498G0101057100.01	0	0	0	0	0	0	0	0	0	0	0	0	0	0	0	0
OsR498G1221902700.01	OsR498G1221902700.01	0	0	0	0	0	0	0	0	0	0	0	0	0	0	0	0
OsR498G0203488200.01	OsR498G0203488200.01	0	0	0	0	0	0	0	0	0	0	0	0	0	0	0	0
OsR498G1220860200.01	OsR498G1220860200.01	5.85817	1440	6.2229	1442	7.24838	1935	6.59915	1680	5.62267	1368	5.37044	1325	5.33143	1283	5.13427	1186
OsR498G0101756000.01	OsR498G0101756000.01	0	0	0	0	0	0	0	0	0	0	0	0	0	0	0	0
OsR498G0815338400.01	OsR498G0815338400.01	0	0	0	0	0	0	0	0	0	0	0	0	0	0	0	0
OsR498G0916775000.01	OsR498G0916775000.01	0	0	0	0	0	0	0	0	0	0	0	0	0	0	0	0
OsR498G0815985400.01	OsR498G0815985400.01	4.09806	488	4.33539	502	4.57379	635	4.29095	540	4.22519	493	3.93696	486	3.30055	371	3.10418	356
OsR498G0203811000.01	OsR498G0203811000.01	0.240426	6	0.103319	3	0.122723	4	0.164716	4	0.074479	2	0.020441	1	0	0	0.161697	4
OsR498G0204363500.01	OsR498G0204363500.01	0.17434	10	0.195606	10	0.127233	8	0.095462	6	0.166963	9	0.117213	7	0.214035	12	0.09599	5
OsR498G0408971400.01	OsR498G0408971400.01	1.41396	77	1.0589	56	1.48975	87	1.38812	79	1.94617	107	1.861	101	1.43974	78	1.3337	66
OsR498G0102375100.01	OsR498G0102375100.01	0	0	0	0	0	0	0	0	0	0	0	0	0	0	0	0
OsR498G0100482700.01	OsR498G0100482700.01	0.502314	27	0.417917	21	0.371162	22	0.258443	15	0.229247	12	0.070094	4	0.169042	9	0.179528	9
OsR498G0305435100.01	OsR498G0305435100.01	0.917869	46	0.701232	33	0.796589	48	0.709618	33	0.66174	35	0.512346	25	0.97179	41	0.90999	41
OsR498G0409093300.01	OsR498G0409093300.01	0.78886	9	0.560434	6	0.373112	5	0.809677	10	0.284473	4	0.464353	6	0.548839	6	0.439057	5
OsR498G0510979400.01	OsR498G0510979400.01	6.37094	416	5.96197	378	6.03969	431	6.1046	424	5.34578	379	6.40903	439	5.81058	372	6.09931	374
OsR498G0815482300.01	OsR498G0815482300.01	0.330566	16	0.335526	15	0.272374	14	0.332108	17	0.255875	12	0.225032	11	0.25364	12	0.500728	23
OsR498G0612192000.01	OsR498G0612192000.01	11.4805	1087	10.3728	906	9.04167	928	8.81307	868	6.33078	593	6.55683	620	6.71867	625	8.52375	735
OsR498G0612022600.01	OsR498G0612022600.01	0	0	0	0	0	0	0	0	0	0	0	0	0	0	0	0
OsR498G1018585200.01	OsR498G1018585200.01	27.2609	2587	24.9013	2217	29.2429	3016	26.792	2613	30.341	2821	30.2016	2854	31.9145	2927	31.3645	2785
OsR498G1222170900.01	OsR498G1222170900.01	0	0	0	0	0	0	0	0	0	0	0	0	0	0	0	0
OsR498G0917469500.01	OsR498G0917469500.01	0.10073	8	0.250098	17	0.42598	33	0.313199	23	1.08986	75	1.47979	104	1.67163	114	1.44194	95
OsR498G0100051600.01	OsR498G0100051600.01	0.659415	18	0.467286	12	0.20207	6	0.910239	26	0.219705	6	0.138924	4	0.696934	19	0.634307	17
OsR498G0510406400.01	OsR498G0510406400.01	8.66731	387	7.33985	306	7.1315	347	6.98542	324	7.2168	318	6.75351	301	8.11307	354	7.80834	330
OsR498G0305424600.01	OsR498G0305424600.01	0	0	0	0	0	0	0	0	0	0	0.141497	5	0	0	0	0
OsR498G0307348600.01	OsR498G0307348600.01	13.7418	719	13.0282	638	13.6099	775	14.0749	763	18.8112	970	23.0508	1207	16.9872	866	17.2774	853
OsR498G0509808400.01	OsR498G0509808400.01	0.602121	66	0.614811	63	0.600943	71	0.870912	98	1.11179	119	1.04787	114	1.09607	116	1.34614	138
OsR498G0204010100.01	OsR498G0204010100.01	4.99955	633	5.11142	610	4.39531	602	5.24277	687	5.84146	730	5.454	683	5.76971	717	4.85684	577
OsR498G0409437500.01	OsR498G0409437500.01	63.5114	8470	73.5384	9175	73.0682	10610	67.6168	9360	65.4384	8602	66.8031	8931	64.4491	8376	63.5575	8005
Oryza_sativa_newGene_4034	--	0	0	0	0	0.407177	12	0.178252	8	0.079505	4	0.051695	2	0	0	0	0
OsR498G0100300900.01	OsR498G0100300900.01	0	0	0	0	0	0	0	0	0	0	0	0	0	0	0	0
OsR498G0102723600.01	OsR498G0102723600.01	0	0	0	0	0	0	0	0	0	0	0	0	0	0	0	0
OsR498G1018555800.01	OsR498G1018555800.01	0.17079	13	0.176791	12	0.495422	39	0.312297	24	0	0	0	0	0	0	0	0
OsR498G1220899500.01	OsR498G1220899500.01	0.965975	54	0.991392	52	0.693736	42	0.86134	50	0.300836	17	0.335265	19	0.243884	14	0.299118	16
OsR498G0101321600.01	OsR498G0101321600.01	0.094472	11	0.11867	13	0.367281	45	0.118634	14	0.236159	26	0.494608	56	0.658248	63	0.301641	32
OsR498G1119798300.01	OsR498G1119798300.01	0	0	0	0	0	0	0	0	0	0	0	0	0	0	0	0
OsR498G0307036700.01	OsR498G0307036700.01	4.80667	202	4.54043	174	3.33579	159	4.32024	188	3.63747	154	3.33962	142	2.33137	98	3.4833	145
OsR498G0713593500.01	OsR498G0713593500.01	53.6198	2941	48.1555	2475	49.6277	2962	48.8937	2786	66.5857	3561	59.5934	3281	56.9817	3012	60.0587	3079
OsR498G0204880100.01	OsR498G0204880100.01	9.47552	1047	7.95647	816	8.25311	986	8.26042	936	10.1648	1101	10.3683	1138	8.61422	923	9.36844	973
OsR498G1019210300.01	OsR498G1019210300.01	20.5565	1705	19.146	1488	19.7718	1786	19.3528	1664	19.5249	1596	20.4197	1696	19.434	1572	18.2539	1430
OsR498G0612782300.01	OsR498G0612782300.01	0	0	0	0	0.062248	2	0	0	0.062346	2	0	0	0	0	0	0
OsR498G0815506900.01	OsR498G0815506900.01	264.183	15441	260.986	14294	247.448	15753	282.904	17148	193.823	11167	174.172	10197	185.183	10554	179.284	9895
OsR498G0509864300.01	OsR498G0509864300.01	20.7795	1133	17.9301	912	18.6744	1105	20.6295	1169	23.2114	1247	19.5848	1065	20.3325	1081	20.5382	1059
OsR498G0509649700.01	OsR498G0509649700.01	0.923965	14	0.617116	9	0.226491	4	0.525463	8	0.341804	5	0.812978	12	0.396257	6	0.723364	10
OsR498G0510488600.01	OsR498G0510488600.01	0	0	0	0	0.06216	2	0	0	0	0	0	0	0	0	0	0
OsR498G0916992800.01	OsR498G0916992800.01	0	0	0	0	0	0	0	0	0	0	0	0	0	0	0	0
OsR498G0305828500.01	OsR498G0305828500.01	0	0	0	0	0	0	0	0	0	0	0	0	0	0	0	0
OsR498G0612773400.01	OsR498G0612773400.01	127.154	11125	139.868	11475	121.31	11571	117.44	10661	108.465	9362	112.738	9887	100.201	8554	103.091	8530
OsR498G0613332400.01	OsR498G0613332400.01	2.30396	117	1.2766	61	1.52003	84	2.18274	115	6.35693	316	6.3287	320	6.79784	335	5.64569	269
OsR498G0100349600.01	OsR498G0100349600.01	0.142364	4	0.003917	1	0.032568	1	0.103598	3	0	0	0.12844	4	0	0	0	0
OsR498G1222152600.01	OsR498G1222152600.01	1.5344	48	0.701697	21	0.813998	28	1.5757	51	1.7195	52	1.27106	40	1.97023	59	0.925707	27
OsR498G0510190400.01	OsR498G0510190400.01	0	0	0	0	0	0	0	0	0	0	0	0	0	0	0	0
OsR498G0409180500.01	OsR498G0409180500.01	3.38794	562	3.80438	606	3.49532	644	3.99756	696	2.87137	473	2.97063	516	3.53132	587	3.2286	517
OsR498G1119561400.01	OsR498G1119561400.01	0	0	0	0	0	0	0	0	0	0	0	0	0	0	0	0
OsR498G0612665500.01	OsR498G0612665500.01	0	0	0	0	0	0	0	0	0	0	0	0	0	0	0	0
OsR498G0409092900.01	OsR498G0409092900.01	0	0	0.162697	4	0.095929	3	0	0	0	0	0	0	0.044902	2	0.042573	2
Oryza_sativa_newGene_1333	--	1.23659	33	0.628901	16	0.94583	28	1.98734	55	1.39005	36	2.52833	67	3.77222	97	4.63339	115
OsR498G1018306800.01	OsR498G1018306800.01	8.57429	903	8.95932	884	9.54559	1094	9.48034	1035	8.33474	865	8.57178	904	8.38815	861	8.6251	857
OsR498G0101510900.01	OsR498G0101510900.01	0.133412	2	0	0	0.128074	2	0	0	0	0	0.012579	1	0	0	0	0
OsR498G0714264700.01	OsR498G0714264700.01	0	0	0	0	0	0	0	0	0	0	0	0	0	0	0	0
OsR498G1119420100.01	OsR498G1119420100.01	2.0759	158	2.68077	203	2.85181	239	2.6295	215	2.51318	198	2.53157	203	3.48738	275	2.12962	167
Oryza_sativa_newGene_1525	--	0	0	0	0	0	0	0	0	0.364663	9	0.070164	2	0	0	0	0
OsR498G0408024600.01	OsR498G0408024600.01	11.6095	324	41.261	1078	16.8507	512	19.1718	555	4.09622	113	5.27716	148	0.785208	22	0.72122	19
Oryza_sativa_newGene_1605	--	1.72326	130	1.46741	104	1.55526	128	1.87832	147	1.53316	114	1.04199	79	1.13796	84	1.50605	107
OsR498G0306370000.01	OsR498G0306370000.01	0	0	0	0	0	0	0	0	0	0	0	0	0	0	0	0
OsR498G0612916600.01	OsR498G0612916600.01	26.6333	3861	24.7729	3352	24.8195	3916	24.3365	3648	19.4173	2764	20.4452	2970	17.1435	2420	16.8116	2302
OsR498G0612355300.01	OsR498G0612355300.01	8.48577	1209	8.56259	1139	9.144	1422	8.84878	1299	9.26509	1298	9.34055	1311	8.56128	1190	7.49036	995
OsR498G0917957400.01	OsR498G0917957400.01	3.92716	216	6.50528	334	5.69308	340	4.5144	257	0.530972	29	1.62313	90	1.9763	106	1.07839	56
OsR498G0816310200.01	OsR498G0816310200.01	0.320697	21	0.300417	18	0.304074	21	0.296368	20	0.383853	24	0.308464	20	0.46012	29	0.534223	32
OsR498G0204568600.01	OsR498G0204568600.01	8.09437	239	7.68697	231	7.40766	246	7.25137	224	3.84459	124	3.68396	119	3.38834	104	2.83163	83
OsR498G0409267100.01	OsR498G0409267100.01	5.16281	672	6.24642	762	4.93218	699	4.45635	602	6.46511	829	6.81962	888	8.92286	1131	9.45742	1162
Oryza_sativa_newGene_384	--	1.4116	35	0.443143	11	0.543198	15	0.134046	4	2.85365	70	3.10768	77	1.33066	33	1.23664	29
OsR498G0510878700.01	OsR498G0510878700.01	19.3474	1483	20.2161	1450	21.9466	1832	18.6966	1477	18.1041	1368	18.7304	1436	17.5904	1298	15.888	1150
OsR498G0815442700.01	OsR498G0815442700.01	0	0	0	0	0	0	0	0	0	0	0	0	0	0	0	0
OsR498G1119925300.01	OsR498G1119925300.01	0	0	0	0	0	0	0	0	0	0	0	0	0	0	0	0
OsR498G1119733800.01	OsR498G1119733800.01	0.319831	10	0.306753	9	0.385171	13	0.175546	6	0.589225	17	0.439793	13	0.442348	13	0.690572	17
OsR498G0409264700.01	OsR498G0409264700.01	0	0	0	0	0	0	0	0	0	0	0	0	0	0	0	0
OsR498G0203464600.01	OsR498G0203464600.01	9.97308	1411	9.81799	1302	10.2531	1562	10.3117	1524	10.5908	1497	10.9017	1562	9.82113	1355	10.1655	1368
OsR498G0917723300.01	OsR498G0917723300.01	0	0	0.247353	9	0.560274	23	0.36873	15	0.475589	18	0.335001	13	0.545305	20	0.437965	16
OsR498G0101280700.01	OsR498G0101280700.01	14.6092	1681	10.5111	1134	24.7139	3098	15.8417	1891	46.8337	5312	27.3784	3156	33.7417	3786	26.2113	2848
OsR498G0714461000.01	OsR498G0714461000.01	29.6812	1243	22.3376	902	30.1991	1377	28.7984	1228	61.3111	2487	46.8934	1948	52.3255	2152	68.2722	2663
OsR498G1221285700.01	OsR498G1221285700.01	0	0	0	0	0	0	0	0	0	0	0	0	0	0	0	0
Oryza_sativa_newGene_2512	--	0.367158	13	0	0	0.161453	6	0.177691	7	0.040144	2	0	0	0.067232	3	0.051081	2
OsR498G0916643600.01	OsR498G0916643600.01	1.31553	26	0.837493	16	0	0	0	0	0.861339	17	0.635135	13	0.338438	7	0.373285	7
OsR498G0816488600.01	OsR498G0816488600.01	0	0	0	0	0	0	0	0	0	0	0	0	0	0	0	0
OsR498G0307196900.01	OsR498G0307196900.01	67.9807	5966	62.7448	5157	66.9577	6379	65.087	5925	61.282	5295	60.8449	5324	62.7381	5374	63.5434	5269
OsR498G0510194700.01	OsR498G0510194700.01	0.243788	29	0.098585	11	0.192313	25	0.286474	36	1.16881	136	0.354755	42	0.196487	23	0.352979	40
OsR498G0917225800.01	OsR498G0917225800.01	15.3156	1340	15.1446	1255	14.2858	1382	13.5755	1254	15.0999	1321	16.4313	1439	14.5778	1242	14.5401	1219
OsR498G1120050700.01	OsR498G1120050700.01	10.6501	1326	7.09796	829	8.49458	1152	9.51566	1229	10.1597	1247	11.6233	1450	11.1843	1358	9.91997	1167
OsR498G0613180100.01	OsR498G0613180100.01	0	0	0	0	0	0	0	0	0.026953	2	0	0	0	0	0	0
OsR498G0408553800.01	OsR498G0408553800.01	0.018391	2	0	0	0.060399	7	0.026879	3	0	0	0.030866	3	0	0	0.022009	3
OsR498G0612659300.01	OsR498G0612659300.01	0.079732	5	0.104639	6	0.054063	4	0.209971	14	0.068109	5	0.094395	6	0	0	0	0
OsR498G0306955400.01	OsR498G0306955400.01	0.038242	3	0	0	0.036072	3	0	0	0.039416	3	0	0	0.143086	11	0.02783	3
OsR498G0101459200.01	OsR498G0101459200.01	0	0	0	0	0	0	0	0	0	0	0	0	0	0	0	0
OsR498G0102422400.01	OsR498G0102422400.01	23.2406	3646	22.2737	3269	22.6722	3873	20.6086	3349	23.3127	3600	24.0179	3779	24.175	3698	24.8808	3666
OsR498G0306782700.01	OsR498G0306782700.01	0	0	0	0	0	0	0	0	0	0	0	0	0	0	0	0
OsR498G0101265800.01	OsR498G0101265800.01	1.50779	152	2.26176	213	2.38544	260	2.25481	235	1.59577	158	1.52987	154	1.94495	190	1.73209	164
OsR498G0510807800.01	OsR498G0510807800.01	1.82367	127	1.66353	106	1.84473	139	1.73316	122	2.5118	172	2.16436	149	1.69016	113	2.56326	168
OsR498G0102340500.01	OsR498G0102340500.01	0	0	0	0	0	0	0	0	0	0	0	0	0	0	0	0
OsR498G0916751800.01	OsR498G0916751800.01	14.6404	579	12.389	468	11.9364	522	12.0036	487	13.2542	524	12.6548	511	16.4341	628	15.1923	568
OsR498G0612492500.01	OsR498G0612492500.01	11.3847	1222	10.7236	1079	11.1213	1300	12.1417	1351	9.00755	953	7.79677	838	8.86195	928	10.4743	1062
OsR498G0307307000.01	OsR498G0307307000.01	0	0	0.043796	1	0	0	0	0	0	0	0	0	0	0	0	0
OsR498G0101203100.01	OsR498G0101203100.01	0	0	0	0	0	0	0	0	0	0	0	0	0	0	0	0
OsR498G0714536900.01	OsR498G0714536900.01	92.7902	6964	89.7377	6459	92.9229	7733	88.3185	6954	91.9382	6862	99.305	7497	93.4864	6786	90.0389	6492
Oryza_sativa_newGene_4089	--	0.944789	28	1.22897	34	1.06402	34	1.14909	35	1.71181	50	1.89642	55	1.04095	30	1.13028	31
OsR498G0509776200.01	OsR498G0509776200.01	0.120068	13	0.080843	8	0.109723	13	0.282042	30	0.18374	19	0.087408	9	0.150986	16	0.12504	13
OsR498G0408771100.01	OsR498G0408771100.01	0	0	0	0	0	0	0	0	0	0	0	0	0	0	0	0
OsR498G0101155600.01	OsR498G0101155600.01	0	0	0	0	0	0	0	0	0	0	0	0	0	0	0	0
OsR498G0305918400.01	OsR498G0305918400.01	146.846	5716	148.305	5416	140.585	5975	133.872	5416	127.282	4878	137.868	5390	121.766	4614	117.194	4316
Oryza_sativa_newGene_3073	--	0.323563	14	0.274614	12	0.231117	11	0.248715	12	0.226007	10	0.27064	12	0.377237	16	0.629315	26
OsR498G0101550800.01	OsR498G0101550800.01	8.20978	365	7.81223	323	8.16048	398	7.53399	345	8.33348	362	8.45528	380	7.61714	327	8.12841	343
OsR498G0101527100.01	OsR498G0101527100.01	0	0	0	0	0	0	0	0	0	0	0	0	0	0	0	0
OsR498G1221087900.01	OsR498G1221087900.01	15.3255	1153	13.7694	971	15.0462	1235	14.3139	1120	15.1703	1120	15.9129	1202	14.5686	1074	13.5922	963
OsR498G1120470700.01	OsR498G1120470700.01	0	0	0	0	0	0	0	0	0	0	0	0	0.010501	2	0.040218	4
OsR498G1018022500.01	OsR498G1018022500.01	0	0	0	0	0	0	0	0	0	0	0	0	0	0	0	0
OsR498G0408599200.01	OsR498G0408599200.01	157.859	5267	156.818	4893	133.3	4835	146.973	5083	173.273	5662	171.592	5701	184.451	5941	192.972	6010
OsR498G0202827500.01	OsR498G0202827500.01	9.38932	541	8.06912	454	8.38856	530	8.41976	511	8.89343	507	8.89105	520	8.41925	466	7.8665	424
OsR498G0509940400.01	OsR498G0509940400.01	0	0	0	0	0	0	0	0	0	0	0	0	0	0	0	0
OsR498G0408644600.01	OsR498G0408644600.01	0.702233	34	0.409656	19	0.501018	27	0.457914	23	0.059379	3	0.459912	22	0.409478	20	0.149579	7
OsR498G0408686300.01	OsR498G0408686300.01	0	0	0	0	0	0	0	0	0	0	0	0	0	0	0	0
Oryza_sativa_newGene_4216	--	0	0	0	0	0	0	0	0	0	0	0.130692	2	0	0	0.279367	3
OsR498G0714951800.01	OsR498G0714951800.01	0	0	0	0	0	0	0	0	0	0	0	0	0	0	0	0
OsR498G0917870500.01	OsR498G0917870500.01	0.747749	28	0.635525	22	0.419964	18	0.389237	15	0.692647	26	0.46969	18	0.480536	18	0.18771	7
OsR498G0305844700.01	OsR498G0305844700.01	21.8401	935	25.8197	1035	24.7617	1154	20.7914	923	34.9781	1475	37.0583	1588	52.5109	2191	43.0907	1741
OsR498G0510022000.01	OsR498G0510022000.01	22.7818	1285	18.2994	967	21.7693	1337	27.5229	1609	11.5579	638	8.38439	473	10.185	560	6.70388	356
OsR498G1220941200.01	OsR498G1220941200.01	0.484191	38	1.15885	71	0.574641	46	0.720728	53	0.868328	55	1.02268	69	1.02971	67	0.932521	58
OsR498G0816233900.01	OsR498G0816233900.01	5.47405	541	4.36777	404	4.41587	475	4.61559	473	5.21188	507	4.94829	489	5.74703	553	4.55531	425
OsR498G0102274800.01	OsR498G0102274800.01	6.26269	574	7.91556	680	6.40326	639	5.52959	525	6.57023	593	6.30518	578	5.35168	478	5.47679	474
OsR498G0713388300.01	OsR498G0713388300.01	23.0072	861	21.0173	745	20.5056	844	21.1717	824	21.4938	800	21.8534	826	23.6562	870	23.9887	851
OsR498G0306768400.01	OsR498G0306768400.01	10.5473	828	10.3119	760	10.6828	908	10.339	846	10.164	800	11.6181	935	9.78562	761	10.9375	861
OsR498G0510534700.01	OsR498G0510534700.01	0	0	0.028138	2	0.009397	1	0	0	0	0	0.230226	15	0.064114	4	0.041471	3
OsR498G0307125400.01	OsR498G0307125400.01	0	0	0.151169	3	0.208431	5	0.492536	10	0.709471	13	0.516053	10	0.510454	9	0.511291	9
OsR498G0100994600.01	OsR498G0100994600.01	0	0	0	0	0	0	0	0	0	0	0	0	0	0	0	0
OsR498G0815549800.01	OsR498G0815549800.01	8.40599	1334	8.98991	1337	8.78739	1519	8.50929	1400	9.20945	1440	10.7924	1715	10.1369	1568	10.8588	1627
OsR498G0307249200.01	OsR498G0307249200.01	0.379963	13	3.02006	97	0.818188	31	1.17448	42	0.291341	10	0.25851	9	0.086832	3	0.249295	9
OsR498G0100285700.01	OsR498G0100285700.01	10.0849	530	10.5751	518	10.2308	584	9.40025	513	9.94359	512	8.47369	434	8.17316	414	9.78454	482
OsR498G0102107400.01	OsR498G0102107400.01	2.43807	114	2.34123	103	2.22472	114	1.53531	75	2.52667	117	2.40713	113	2.65974	122	2.85119	126
OsR498G0204460300.01	OsR498G0204460300.01	0.027768	2	0.106249	7	0.018439	2	0	0	0.050526	4	0.030221	2	0.049558	3	0.053127	4
OsR498G0611966700.01	OsR498G0611966700.01	0	0	0	0	0	0	0	0	0	0	0	0	0	0	0	0
OsR498G0612976300.01	OsR498G0612976300.01	4.60349	365	4.73199	352	4.28764	370	4.67982	385	3.02637	237	2.4985	199	2.70674	209	2.94601	221
OsR498G0307407000.01	OsR498G0307407000.01	0.250961	16	0.24724	15	0.201816	14	0.212527	14	0.089019	6	0.122909	8	0	0	0.2021	13
OsR498G1120300600.01	OsR498G1120300600.01	0	0	0	0	0	0	0	0	0	0	0	0	0	0	0	0
OsR498G0816118400.01	OsR498G0816118400.01	0.069864	2	0.163933	5	0.043334	2	0.012956	1	0.140923	4	0.275588	8	0.127422	4	0.06727	2
OsR498G0101650500.01	OsR498G0101650500.01	12.4278	1338	14.7282	1483	14.6422	1713	13.5268	1512	16.6101	1761	15.0769	1626	15.0321	1574	16.1811	1620
OsR498G0408519100.01	OsR498G0408519100.01	0	0	0.001893	1	0.007456	1	0	0	0	0	0.009313	1	0	0	0	0
OsR498G0511267500.01	OsR498G0511267500.01	26.1116	1506	31.0637	1607	30.4608	1684	30.7746	1697	28.8467	1638	20.0687	1187	22.3825	1285	21.7258	1214
OsR498G0204592900.01	OsR498G0204592900.01	12.2554	1172	11.4508	1028	11.2465	1174	10.5414	1043	11.1071	1046	12.405	1188	11.6389	1083	10.5146	952
OsR498G1221394500.01	OsR498G1221394500.01	0	0	0	0	0	0	0	0	0	0	0	0	0	0	0	0
OsR498G0305324300.01	OsR498G0305324300.01	11.2563	1344	11.9523	1335	11.4873	1485	10.6885	1257	8.76832	1017	9.75731	1133	7.77884	891	9.33491	1037
OsR498G1221566000.01	OsR498G1221566000.01	0	0	0	0	0	0	0	0	0	0	0	0	0	0	0	0
OsR498G1120461400.01	OsR498G1120461400.01	0	0	0	0	0	0	0	0	0	0	0	0	0	0	0	0
OsR498G0612126800.01	OsR498G0612126800.01	0	0	0	0	0	0	0	0	0	0	0	0	0	0	0	0
OsR498G0409551600.01	OsR498G0409551600.01	0.233724	18	0.184552	14	0.189729	16	0.341408	28	0.190007	15	0.11484	9	0.238981	18	0.207969	16
OsR498G0713387500.01	OsR498G0713387500.01	0.115454	6	0.136521	7	0.143564	8	0.272658	14	0.177966	9	0.243682	12	0.148292	7	0.353465	16
OsR498G0509618800.01	OsR498G0509618800.01	44.5771	2790	52.54	2890	48.0989	3075	45.0194	2853	48.165	2763	43.1906	2724	44.7826	2665	48.6781	2701
OsR498G0408345200.01	OsR498G0408345200.01	0	0	0	0	0	0	0	0	0	0	0	0	0	0	0	0
OsR498G0101489500.01	OsR498G0101489500.01	1.2359	145	0.646353	71	0.818654	105	0.963742	117	1.12295	130	0.993696	117	1.25525	144	1.07114	119
OsR498G1119624300.01	OsR498G1119624300.01	25.4421	1849	27.8602	1888	30.17	2372	26.6852	2005	20.3752	1458	21.7686	1583	20.5211	1456	20.4793	1402
OsR498G0916850100.01	OsR498G0916850100.01	0	0	0	0	0	0	0	0	0	0	0	0	0	0	0	0
Oryza_sativa_newGene_3374	--	0.597121	40	0.388228	24	0.393925	29	0.415506	29	0.659429	43	0.414091	28	0.418643	27	0.449336	28
OsR498G0816331300.01	OsR498G0816331300.01	0.303093	9	0.194073	6	0.208656	7	0.185687	6	0.411406	12	0.30684	9	0.490248	14	0.49661	14
OsR498G0102424600.01	OsR498G0102424600.01	0	0	0.065705	3	0	0	0	0	0	0	0	0	0	0	0	0
OsR498G1221501800.01	OsR498G1221501800.01	0.071082	3	0	0	0	0	0.05225	3	0	0	0	0	0	0	0.016996	1
OsR498G0022226200.01	OsR498G0022226200.01	0.211824	25	0.168278	19	0.252023	33	0.174136	22	0.400456	47	0.198837	24	0.434265	50	0.300613	34
OsR498G0305774900.01	OsR498G0305774900.01	1.28195	61	1.51521	67	1.03083	53	1.20822	59	8.99462	417	4.7943	226	6.45345	296	4.45621	198
OsR498G0100897800.01	OsR498G0100897800.01	3.38457	119	3.3743	111	4.68173	179	3.88656	142	5.04678	175	4.81932	170	3.70254	127	4.18697	139
OsR498G0511349200.01	OsR498G0511349200.01	35.7122	1714	42.1912	1898	38.6727	2022	36.1707	1800	33.9892	1608	30.5537	1469	25.2341	1181	26.5656	1204
OsR498G0203141200.01	OsR498G0203141200.01	0.124503	5	0.110625	4	0.107216	5	0.134522	6	0.58494	22	0.584628	22	0.716837	27	0.786524	28
OsR498G0611881900.01	OsR498G0611881900.01	7.14961	82	6.98176	75	5.98972	75	6.36925	76	5.72925	65	4.94418	57	7.12799	79	6.15008	66
OsR498G0612965800.01	OsR498G0612965800.01	0.129836	13	0.146563	14	0.067989	8	0.100555	10	0.084244	8	0.045908	5	0.070581	7	0.159584	15
OsR498G0917251900.01	OsR498G0917251900.01	20.563	2349	19.3048	2105	22.872	2827	20.8563	2546	19.6542	2246	18.2739	2114	18.9209	2049	17.2855	1876
OsR498G0101254300.01	OsR498G0101254300.01	0.807812	55	0.863369	55	1.04783	77	0.769771	54	0.813743	54	0.640781	43	1.19271	78	0.757548	48
OsR498G0611631200.01	OsR498G0611631200.01	30.0303	961	28.863	866	27.3598	954	26.3762	876	33.1125	1045	31.4029	1007	34.1533	1066	31.4266	950
Oryza_sativa_newGene_2331	--	1.41402	46	1.21377	37	1.91861	68	1.81983	61	0.843154	27	0.334997	11	0.32335	11	0.59134	18
OsR498G0408417400.01	OsR498G0408417400.01	0	0	0	0	0	0	0	0	0	0	0	0	0	0	0	0
OsR498G0916817100.01	OsR498G0916817100.01	0	0	0	0	0	0	0	0	0	0	0	0	0	0	0	0
OsR498G0509583800.01	OsR498G0509583800.01	0	0	0.001341	1	0	0	0	0	0	0	0	0	0	0	0.015128	1
OsR498G0100013600.01	OsR498G0100013600.01	0	0	0	0	0.004614	1	0	0	0	0	0	0	0	0	0	0
OsR498G0408777000.01	OsR498G0408777000.01	10.4717	529	6.45157	306	6.10669	336	8.45876	444	7.92544	395	5.28394	268	8.39	414	9.71965	464
OsR498G0407850300.01	OsR498G0407850300.01	0	0	0	0	0	0	0	0	0	0	0	0	0	0	0	0
OsR498G0815032000.01	OsR498G0815032000.01	15.9778	919	12.3203	656	15.9899	990	14.653	870	18.1816	1032	18.5752	1076	19.308	1076	18.5429	1005
OsR498G0409258000.01	OsR498G0409258000.01	5.27654	738	5.57837	729	6.19593	943	5.27164	762	4.75837	656	5.282	739	4.97703	679	5.9288	781
OsR498G0101750900.01	OsR498G0101750900.01	14.9759	1056	15.3721	1011	16.8142	1283	15.7068	1149	15.523	1079	15.014	1061	14.7598	1017	14.6996	977
OsR498G1018137000.01	OsR498G1018137000.01	0	0	0	0	0	0	0	0	0	0	0	0	0	0	0	0
OsR498G0917039600.01	OsR498G0917039600.01	0	0	0.043738	2	0	0	0	0	0	0	0	0	0	0	0.071109	5
OsR498G0409002900.01	OsR498G0409002900.01	1.68306	85	3.171	149	1.78687	98	2.25171	117	2.18656	108	1.71491	86	1.29075	64	1.2082	58
OsR498G0815970300.01	OsR498G0815970300.01	0	0	0	0	0	0	0	0	0	0	0	0	0	0	0	0
OsR498G0511046900.01	OsR498G0511046900.01	16.0605	1289	15.9132	1201	14.9437	1309	16.0742	1342	18.8356	1496	17.9582	1449	17.3219	1367	17.8533	1362
OsR498G0307029300.01	OsR498G0307029300.01	201.962	9357	215.68	9378	197.844	9999	202.24	9706	190.42	8685	180.401	8378	172.035	7759	183.15	8007
OsR498G0203244600.01	OsR498G0203244600.01	0	0	0	0	0	0	0	0	0	0	0	0	0	0	0	0
OsR498G0307137300.01	OsR498G0307137300.01	11.8707	827	8.9818	586	11.5108	873	10.7284	775	11.4851	788	11.5173	803	11.2012	761	11.9773	788
Oryza_sativa_newGene_2015	--	0	0	0.349601	4	0.111306	2	0	0	0	0	0	0	0	0	0	0
OsR498G0509686700.01	OsR498G0509686700.01	52.3981	3100	57.7584	3194	57.8391	3719	58.1089	3559	21.464	1253	17.4498	1031	11.7317	675	11.242	626
OsR498G1018930000.01	OsR498G1018930000.01	0	0	0.01993	2	0	0	0	0	0	0	0	0	0	0	0	0
OsR498G0408735400.01	OsR498G0408735400.01	13.4575	399	8.81505	245	13.5569	437	14.5813	448	25.1948	735	19.9963	593	27.255	787	24.7979	693
OsR498G1018152300.01	OsR498G1018152300.01	218.657	9550	307.533	12586	266.636	12684	250.671	11353	124.776	5372	70.6762	3092	56.3101	2398	60.7046	2504
OsR498G0917800000.01	OsR498G0917800000.01	17.5264	2173	16.9001	1964	18.0602	2441	16.4211	2116	16.6185	2035	16.177	2013	15.1515	1833	15.6788	1839
OsR498G0611638500.01	OsR498G0611638500.01	19.7021	1204	19.611	1124	18.4065	1227	18.9399	1204	24.2169	1462	26.4576	1620	25.347	1512	23.0767	1334
OsR498G0510538000.01	OsR498G0510538000.01	5.31839	468	4.92124	439	4.9483	514	5.24066	478	4.36643	379	4.95717	437	3.96111	340	3.67266	305
OsR498G0816305300.01	OsR498G0816305300.01	0	0	0	0	0	0	0	0	0	0	0	0	0	0	0	0
OsR498G1018732200.01	OsR498G1018732200.01	0.366176	51	0.348978	45	0.280772	42	0.427246	61	1.35052	183	1.10179	152	0.85696	115	1.05638	137
OsR498G0409550300.01	OsR498G0409550300.01	50.2185	3936	55.3844	4063	54.7771	4674	53.6616	4357	67.5687	5210	70.7388	5553	67.8497	5178	68.3647	5045
OsR498G0408542500.01	OsR498G0408542500.01	4.52678	144	2.80895	84	4.70818	163	5.63938	185	7.81546	244	1.66629	53	5.30895	164	4.57068	137
OsR498G0509721500.01	OsR498G0509721500.01	45.9576	5193	47.6128	5031	49.7346	6086	45.8168	5346	47.0689	5226	48.1164	5464	44.9315	4926	44.3534	4715
OsR498G0408830200.01	OsR498G0408830200.01	14.5798	1656	15.085	1593	14.1746	1764	13.6037	1583	13.1896	1468	14.9047	1706	14.3693	1597	15.0055	1611
OsR498G1120131600.01	OsR498G1120131600.01	0	0	0	0	0	0	0	0	0	0	0	0	0	0	0	0
OsR498G0204173500.01	OsR498G0204173500.01	0.384159	11	0.206072	6	0.115853	4	0.199763	6	0	0	0	0	0	0	0	0
OsR498G0714587200.01	OsR498G0714587200.01	4.85505	449	5.24869	446	5.23052	526	6.37685	575	6.08472	547	6.89485	620	7.21521	671	5.91241	520
OsR498G0511460200.01	OsR498G0511460200.01	0	0	0	0	0	0	0	0	0	0	0	0	0	0	0	0
OsR498G1120477900.01	OsR498G1120477900.01	0	0	0	0	0	0	0	0	0	0	0	0	0	0	0	0
OsR498G0101163500.01	OsR498G0101163500.01	26.7564	1192	26.6317	1113	25.528	1283	27.3811	1321	24.9881	1135	22.6053	1070	19.4426	875	19.5951	852
Oryza_sativa_newGene_678	--	0	0	0	0	0.220764	5	0.120082	3	0.181045	4	0.290719	5	0.258778	5	0	0
OsR498G0306806600.01	OsR498G0306806600.01	34.5652	2118	32.5707	1835	32.4651	2092	30.5922	1905	31.2049	1826	30.3934	1857	27.4195	1655	30.9691	1750
OsR498G0307005800.01	OsR498G0307005800.01	30.1673	2923	28.7208	2622	29.4047	3137	28.0761	2852	26.8545	2558	26.045	2542	21.9938	2047	23.0927	2114
OsR498G0714260700.01	OsR498G0714260700.01	5.8839	295	5.38482	278	5.55891	325	6.48008	347	7.94679	393	6.93951	371	7.06569	379	7.92273	385
OsR498G0612664900.01	OsR498G0612664900.01	12.7334	1421	12.6255	1405	15.7058	1868	14.3524	1658	15.5046	1691	14.4753	1618	16.6907	1792	15.8377	1643
OsR498G0203319000.01	OsR498G0203319000.01	0	0	0	0	0	0	0	0	0	0	0	0	0	0	0	0
OsR498G1119493200.01	OsR498G1119493200.01	0	0	0	0	0	0	0	0	0	0	0	0	0	0	0	0
OsR498G0815440100.01	OsR498G0815440100.01	0	0	0	0	0	0	0	0	0	0	0	0	0	0	0	0
OsR498G0714818900.01	OsR498G0714818900.01	0	0	0	0	0	0	0.321166	7	0	0	0	0	0	0	0	0
OsR498G1120444100.01	OsR498G1120444100.01	3.00927	57	1.05683	19	0.825149	17	0.579823	12	2.78385	52	2.59025	49	3.42611	63	3.2054	57
OsR498G0407787000.01	OsR498G0407787000.01	0.913036	101	0.584205	60	1.19429	143	1.25689	143	1.01312	110	0.963792	106	1.19108	128	1.24127	129
OsR498G1221625000.01	OsR498G1221625000.01	0.249914	24	0.07465	7	0.060378	7	0.042393	5	1.02528	94	0.07344	7	0.205735	19	0.149615	14
OsR498G0100392200.01	OsR498G0100392200.01	64.0371	3040	70.1209	3119	63.5247	3284	61.3786	3021	232.308	10868	222.458	10575	266.758	12345	272.838	12227
OsR498G0306988300.01	OsR498G0306988300.01	34.4488	2691	48.9315	3576	53.1337	4516	50.9764	4156	20.2613	1557	15.4913	1223	11.9763	917	11.7731	860
OsR498G0713440300.01	OsR498G0713440300.01	3.19102	324	3.19845	288	2.5171	280	2.65208	266	2.64369	280	2.26843	239	2.60469	259	2.89514	282
OsR498G0306348900.01	OsR498G0306348900.01	0	0	0	0	0	0	0	0	0	0	0	0	0	0	0	0
OsR498G0510833800.01	OsR498G0510833800.01	0	0	0	0	0	0	0	0	0	0	0	0	0	0	0	0
OsR498G0917342000.01	OsR498G0917342000.01	8.92089	1033	9.85875	1069	9.52639	1203	8.92941	1067	8.764	994	8.56297	980	8.50142	955	8.97455	969
OsR498G0510893900.01	OsR498G0510893900.01	0.001614	1	0	0	0	0	0.003004	1	0.00738	1	0.009863	1	0.009404	1	0.003212	1
OsR498G0713993200.01	OsR498G0713993200.01	0.061142	2	0	0	0	0	0	0	0	0	0	0	0	0	0	0
OsR498G0100897600.01	OsR498G0100897600.01	0.082597	1	0	0	0.135123	2	0	0	0	0	0	0	0	0	0	0
OsR498G0407720400.01	OsR498G0407720400.01	0.049215	1	0.276562	3	0.117199	2	0	0	0.516447	5	0.644129	6	0.056781	1	0.482941	4
OsR498G0612288800.01	OsR498G0612288800.01	3.2981	147	3.05229	127	2.44204	119	3.34206	154	2.56356	113	1.56916	71	2.29553	100	2.03789	86
OsR498G0305576600.01	OsR498G0305576600.01	138.339	11292	114.005	8717	112.046	9961	108.888	9215	128.792	10362	128.02	10465	120.469	9585	121.432	9357
OsR498G0307354600.01	OsR498G0307354600.01	4.2383	259	4.28045	244	5.64499	373	4.99927	308	5.90097	348	4.62287	283	4.96504	291	3.71138	211
OsR498G0204459900.01	OsR498G0204459900.01	0	0	0	0	0	0	0	0	0	0	0	0	0	0	0	0
OsR498G0407781500.01	OsR498G0407781500.01	14.0384	686	19.2866	883	19.1893	1021	18.2192	923	53.4562	2574	59.495	2911	80.8298	3850	80.22	3700
OsR498G0815310900.01	OsR498G0815310900.01	6.16971	1079	5.49792	920	6.79544	1277	6.39862	1136	3.47764	603	4.07711	710	4.2918	729	4.22902	701
OsR498G0203200600.01	OsR498G0203200600.01	13.7276	220	14.4098	216	12.3845	216	16.326	271	27.6199	436	28.0639	450	30.5255	477	31.3653	474
Oryza_sativa_newGene_1370	--	2.78312	165	2.5012	176	2.62943	221	2.56394	186	3.18253	219	3.43668	226	3.73249	220	3.64783	245
OsR498G0101970900.01	OsR498G0101970900.01	0	0	0	0	0	0	0	0	0	0	0	0	0	0	0	0
OsR498G0408582200.01	OsR498G0408582200.01	19.7945	945	19.1825	867	17.8626	937	20.4489	1023	20.9628	990	21.7723	1044	21.6709	1018	20.9892	958
OsR498G0408807500.01	OsR498G0408807500.01	0	0	0	0	0.015709	3	0	0	0	0	0	0	0	0	0.01925	3
OsR498G0100333300.01	OsR498G0100333300.01	12.2947	1340	12.1415	1243	12.3839	1473	13.5185	1532	13.0876	1403	15.3364	1679	14.4524	1536	14.8057	1528
OsR498G0203173700.01	OsR498G0203173700.01	0.932244	44	1.13098	50	1.24738	64	1.27125	62	0.728203	34	1.03866	49	1.29752	60	0.846043	38
OsR498G0203445100.01	OsR498G0203445100.01	0	0	0	0	0	0	0	0	0	0	0	0	0	0	0	0
OsR498G0510664700.01	OsR498G0510664700.01	0.011934	1	0.069639	3	0.121418	6	0.188107	9	0.064501	3	0.239937	11	0.10726	5	0.162659	7
OsR498G1019139800.01	OsR498G1019139800.01	1.90553	179	1.27874	121	1.23894	135	1.21031	123	0.871662	87	1.02919	101	0.515276	52	0.70473	69
OsR498G0408063200.01	OsR498G0408063200.01	0	0	0	0	0	0	0	0	0	0	0	0	0	0	0	0
OsR498G0306942400.01	OsR498G0306942400.01	10.2209	910	9.47491	793	9.40224	917	10.0761	932	6.25144	548	8.24609	739	7.29164	639	6.84058	573
OsR498G0407640000.01	OsR498G0407640000.01	0	0	0	0	0	0	0	0	0	0	0	0	0	0	0	0
OsR498G0306468800.01	OsR498G0306468800.01	24.6742	3741	23.1111	3284	21.5725	3563	20.6317	3244	16.7181	2499	15.9669	2425	15.9296	2355	15.742	2254
OsR498G0714171400.01	OsR498G0714171400.01	0	0	0	0	0	0	0	0	0	0	0	0	0	0	0	0
Oryza_sativa_newGene_2975	--	0	0	0	0	0	0	0.157966	2	0	0	0	0	0	0	0	0
OsR498G0307321700.01	OsR498G0307321700.01	4.70054	312	5.14292	310	4.83182	357	4.57191	317	4.35405	276	3.49582	237	3.54373	234	3.94627	254
OsR498G0203046400.01	OsR498G0203046400.01	3.42592	142	3.09326	120	3.14949	142	3.79985	163	3.38094	138	2.44038	101	2.26265	91	2.55526	100
OsR498G0409398000.01	OsR498G0409398000.01	18.2771	1784	13.3876	1226	14.2918	1524	15.2061	1533	13.0396	1248	13.7246	1356	10.7249	1003	12.7033	1161
OsR498G0305890200.01	OsR498G0305890200.01	9.70325	727	12.0763	850	12.678	1024	10.8905	844	11.588	856	12.4413	936	11.3621	827	11.3576	799
OsR498G0305693300.01	OsR498G0305693300.01	11.3966	499	13.3064	546	15.5464	721	14.9466	654	4.41118	187	3.1744	137	3.33353	139	3.36462	136
OsR498G0101013700.01	OsR498G0101013700.01	0	0	0	0	0	0	0	0	0	0	0	0	0	0	0.153242	2
OsR498G0307350100.01	OsR498G0307350100.01	0	0	0	0	0	0	0	0	0	0	0	0	0	0	0	0
OsR498G1018704600.01	OsR498G1018704600.01	6.09546	349	7.07846	367	6.84847	423	6.79521	393	6.35732	356	7.48118	422	7.54013	416	7.13375	385
OsR498G0101006800.01	OsR498G0101006800.01	0	0	0	0	0	0	0	0	0	0	0	0	0	0	0	0
OsR498G0100448300.01	OsR498G0100448300.01	1.72222	73	2.04052	81	1.70824	79	2.06097	90	1.99032	83	2.63292	111	2.22246	92	2.94819	117
OsR498G0510925900.01	OsR498G0510925900.01	0	0	0	0	0	0	0	0	0	0	0	0	0	0	0	0
OsR498G0714474500.01	OsR498G0714474500.01	0	0	0	0	0	0	0	0	0	0	0	0	0	0	0	0
OsR498G0815082600.01	OsR498G0815082600.01	7.2583	474	11.2963	692	9.37461	667	8.93426	605	7.11249	458	6.14054	402	7.2525	462	7.09996	438
OsR498G1018998200.01	OsR498G1018998200.01	0.321439	30	0.272857	24	0.317089	33	0.221345	22	0.263894	25	0.111057	11	0.176005	16	0.081379	8
OsR498G0917668100.01	OsR498G0917668100.01	0	0	0	0	0	0	0	0	0	0	0	0	0	0	0	0
Oryza_sativa_newGene_3751	--	0.714795	15	0.536032	11	0.399646	10	0.542151	12	0.325182	7	0.416659	9	0.217616	5	0.760474	15
OsR498G0917938400.01	OsR498G0917938400.01	0.560656	47	0.454941	36	0.288809	27	0.439741	38	1.35128	111	1.47509	123	2.48396	201	2.19524	172
OsR498G0101126800.01	OsR498G0101126800.01	0.940203	79	1.15201	114	1.01743	107	0.952881	96	1.38732	97	1.71582	140	0.710806	101	0.767001	105
OsR498G0203724900.01	OsR498G0203724900.01	0.284629	10	0.186314	6	0.108779	5	0.19786	7	0.085174	3	0.224042	8	0.165363	6	0.258851	9
OsR498G0917886600.01	OsR498G0917886600.01	2.76207	83	3.4972	98	1.97514	65	2.56094	80	4.0052	118	3.25406	98	2.93688	86	3.07823	87
OsR498G0101671400.01	OsR498G0101671400.01	50.3231	9287	53.3847	9231	49.9006	10015	47.0032	8969	51.1548	9290	52.9208	9774	50.5607	9073	51.2249	8920
OsR498G0714768600.01	OsR498G0714768600.01	8.35777	502	8.7145	493	9.59047	634	10.7066	668	10.5701	625	9.04666	544	9.0525	534	9.57442	539
OsR498G0307378500.01	OsR498G0307378500.01	1.40551	94	0.757969	48	1.18429	86	1.11367	77	0.479542	32	1.22485	82	1.17148	76	1.27035	80
OsR498G0203198700.01	OsR498G0203198700.01	0	0	0	0	0	0	0	0	0	0	0	0	0	0	0	0
OsR498G1120526000.01	OsR498G1120526000.01	21.6717	2813	23.9489	2912	21.5119	3041	20.0967	2705	28.7751	3681	45.4423	5907	26.8858	3402	27.6145	3384
OsR498G0203377000.01	OsR498G0203377000.01	17.0768	860	18.6943	880	18.9629	1030	17.8806	934	17.2714	855	18.6522	938	15.722	773	16.4663	786
OsR498G0713363100.01	OsR498G0713363100.01	0	0	0	0	0	0	0	0	0	0	0	0	0	0	0	0
OsR498G0509773600.01	OsR498G0509773600.01	34.8722	3060	37.0532	3034	35.5134	3362	33.1997	2997	33.9093	2910	33.5805	2940	30.2833	2581	29.3659	2395
OsR498G0815186900.01	OsR498G0815186900.01	0.196885	8	0.193966	8	0.170981	8	0.168999	8	0.143056	6	0.216819	9	0.105392	5	0.104961	4
Oryza_sativa_newGene_3095	--	2.47747	283	2.55874	290	2.31725	305	2.72238	341	2.54063	307	2.51439	310	2.80409	336	2.90171	328
OsR498G0204694200.01	OsR498G0204694200.01	5.90067	574	5.54191	506	5.87878	624	6.04921	588	6.31664	599	7.22672	692	7.11977	674	6.4642	587
OsR498G0815350700.01	OsR498G0815350700.01	20.0948	1554	18.0413	1298	18.1476	1523	20.574	1645	24.6144	1856	22.634	1724	21.7778	1631	25.6554	1875
OsR498G1019060000.01	OsR498G1019060000.01	26.1578	2318	30.2751	2507	29.7643	2873	26.2305	2410	28.6249	2483	27.9523	2473	29.0417	2502	29.1783	2437
OsR498G0917109300.01	OsR498G0917109300.01	0.069533	5	0.09365	7	0.062561	5	0.194431	15	0.082047	6	0.039722	3	0.055866	4	0.083977	6
Oryza_sativa_newGene_1274	--	0	0	0	0	0	0	0	0	0	0	0.323821	5	0	0	0	0
OsR498G0100420800.01	OsR498G0100420800.01	0	0	0	0	0	0	0	0	0.03403	1	0	0	0	0	0	0
OsR498G0306022000.01	OsR498G0306022000.01	0.503348	16	0.64062	19	0.228606	8	0.569954	18	0.346916	11	0.77327	24	0.225552	7	0.946338	28
OsR498G0407941200.01	OsR498G0407941200.01	2.40806	156	3.35003	203	2.56358	182	2.55564	172	2.71625	174	2.8085	182	3.05934	193	3.55317	217
OsR498G0815676500.01	OsR498G0815676500.01	16.8216	1022	15.15	943	18.9259	1325	17.817	1210	12.5115	810	11.9687	789	12.5955	826	13.6885	832
OsR498G0409075300.01	OsR498G0409075300.01	0	0	0	0	0	0	0	0	0.03882	2	0	0	0	0	0	0
OsR498G1119707300.01	OsR498G1119707300.01	49.1813	5559	45.9831	4871	46.5191	5727	48.7887	5719	57.1374	6366	52.3449	5917	51.8128	5711	51.0226	5446
OsR498G0510627300.01	OsR498G0510627300.01	0.832232	9	1.02403	10	0.681895	8	1.1376	12	0.277171	3	0.084743	1	0.396484	4	0.483884	5
OsR498G0204230400.01	OsR498G0204230400.01	10.6086	833	11.4615	853	11.2699	972	10.4836	844	27.7797	2132	18.3975	1459	20.4194	1565	20.6752	1534
OsR498G0815333200.01	OsR498G0815333200.01	16.0414	2451	15.301	2194	15.5714	2600	14.8124	2356	14.3953	2176	14.8609	2282	15.7774	2359	15.623	2263
OsR498G0611484500.01	OsR498G0611484500.01	5.68195	358	6.24647	368	6.11392	418	5.00008	325	4.38882	273	4.50375	283	3.31787	205	2.95737	176
OsR498G0203795600.01	OsR498G0203795600.01	0.175965	4	0.416032	8	0.372284	8	0.395371	8	0.782154	15	0.611405	12	1.53463	29	0.502357	10
OsR498G1221326600.01	OsR498G1221326600.01	19.9367	2203	22.4387	2343	20.5777	2499	19.9859	2315	19.242	2117	18.0552	2021	17.6827	1928	18.2699	1926
OsR498G0713482700.01	OsR498G0713482700.01	25.9407	2030	26.36	1962	23.0919	2000	21.2383	1848	23.8653	1857	26.0304	2058	26.7947	2040	28.1424	2113
OsR498G0203976400.01	OsR498G0203976400.01	2.04104	72	1.61926	58	1.90322	80	2.25053	79	3.22447	113	1.6041	60	1.63773	59	1.62176	57
OsR498G0204658200.01	OsR498G0204658200.01	8.55463	217	11.2686	268	9.38752	260	7.9324	209	24.6214	616	25.2804	643	30.9924	767	30.844	739
OsR498G0305463200.01	OsR498G0305463200.01	1.19148	127	1.7242	130	1.51111	136	0.710626	83	2.35195	152	1.84116	139	1.43614	100	1.2352	89
OsR498G0511435200.01	OsR498G0511435200.01	7.41345	361	6.79982	311	7.47226	397	6.53209	330	2.47668	119	2.52438	124	1.39959	67	1.54598	72
Oryza_sativa_newGene_453	--	0	0	0	0	0	0	0	0	0	0	0	0	0.167978	2	0	0
OsR498G0305538400.01	OsR498G0305538400.01	5.99096	340	6.15861	330	5.65728	345	6.16953	350	4.21514	247	4.86219	294	4.81594	271	5.54741	306
OsR498G0100241600.01	OsR498G0100241600.01	25.3885	1568	25.6361	1502	24.8405	1692	24.1504	1567	24.163	1480	23.0048	1466	26.1193	1597	23.7067	1386
OsR498G1221033800.01	OsR498G1221033800.01	6.51201	384	6.0703	334	7.21074	467	7.18394	437	7.56832	454	7.27113	430	6.8543	399	6.82289	387
OsR498G0408323000.01	OsR498G0408323000.01	0	0	0	0	0	0	0	0	0	0	0	0	0	0	0	0
OsR498G0100985700.01	OsR498G0100985700.01	0.948843	70	0.764902	53	0.612538	50	0.522562	40	1.12727	82	0.797815	59	1.45916	105	1.60641	112
OsR498G0101216300.01	OsR498G0101216300.01	36.6281	2762	26.1499	1909	28.6597	2332	30.5687	2409	21.6027	1666	28.9138	2139	26.8304	2042	29.3189	2160
OsR498G0204138000.01	OsR498G0204138000.01	7.65174	625	9.0484	697	7.81506	685	7.68131	637	12.1901	963	11.6181	953	14.3036	1089	12.0789	918
OsR498G0409189000.01	OsR498G0409189000.01	0	0	0	0	0	0	0	0	0	0	0	0	0	0	0	0
OsR498G1221319200.01	OsR498G1221319200.01	0.239434	34	0.186995	25	0.306439	48	0.401062	59	0.139929	20	0.07755	11	0.115981	17	0.079966	11
OsR498G1222072800.01	OsR498G1222072800.01	0	0	0	0	0	0	0	0	0	0	0	0	0	0	0	0
OsR498G0510578500.01	OsR498G0510578500.01	1.32031	61	0.650471	33	1.35005	63	0.620377	31	0.171384	8	0.345643	20	0.530987	26	0.210002	10
OsR498G1018496500.01	OsR498G1018496500.01	53.7678	5826	53.1657	5407	55.0121	6505	57.7696	6469	68.5161	7295	74.1523	8019	71.3314	7528	70.9609	7249
OsR498G0713736300.01	OsR498G0713736300.01	0	0	0	0	0	0	0	0	0	0	0	0	0	0	0	0
OsR498G0100016300.01	OsR498G0100016300.01	129.001	6538	140.68	6661	130.946	7214	139.835	7342	119.167	5936	105.098	5324	102.303	5055	104.829	5019
OsR498G0101107300.01	OsR498G0101107300.01	0	0	0	0	0	0	0	0	0	0	0	0	0	0	0	0
OsR498G0815695900.01	OsR498G0815695900.01	83.6502	5714	78.4916	5107	82.7031	5901	74.6942	5400	72.6153	4861	69.3896	4783	64.1468	4345	65.4945	4318
OsR498G0612783300.01	OsR498G0612783300.01	0	0	0	0	0	0	0	0	0	0	0	0	0	0	0	0
OsR498G1120762500.01	OsR498G1120762500.01	3.61766	158	3.32023	136	1.91376	92	2.94962	134	9.05856	390	9.86011	432	14.7148	627	14.6378	604
OsR498G1221308400.01	OsR498G1221308400.01	0	0	0	0	0	0	0	0	0	0	0	0	0.010181	1	0	0
OsR498G1018044000.01	OsR498G1018044000.01	17.3222	1431	17.2565	1330	18.5181	1658	15.6804	1408	15.1617	1272	16.6714	1347	15.32	1260	16.6185	1307
OsR498G0714945200.01	OsR498G0714945200.01	5.17038	429	6.04489	470	3.69292	334	4.90123	422	8.5767	702	7.90958	658	10.859	879	10.2681	805
OsR498G0307167400.01	OsR498G0307167400.01	33.6477	2355	36.2474	2361	34.7143	2648	33.0192	2382	34.0947	2352	33.4593	2345	30.1261	2054	30.5898	2001
OsR498G0511028700.01	OsR498G0511028700.01	0	0	0	0	0	0	0.04794	6	0.221776	27	0.142111	18	0.1598	19	0.532776	61
OsR498G1018086500.01	OsR498G1018086500.01	0	0	0	0	0	0	0	0	0	0	0	0	0	0	0	0
OsR498G0408502100.01	OsR498G0408502100.01	6.45055	846	6.78025	848	6.40317	963	6.98078	955	5.80012	698	5.6394	746	5.6424	700	4.7735	609
OsR498G0305467000.01	OsR498G0305467000.01	1.51333	151	1.06472	100	0.819047	89	1.36351	142	1.03522	102	1.1803	118	2.37882	232	1.29384	122
OsR498G0815475600.01	OsR498G0815475600.01	0	0	0	0	0	0	0	0	0.057559	4	0	0	0	0	0.093019	6
OsR498G0916985900.01	OsR498G0916985900.01	0	0	0	0	0	0	0	0	0	0	0	0	0.085651	5	0.039523	3
OsR498G0511028200.01	OsR498G0511028200.01	0.967713	59	0.562047	32	0.390562	26	0.495749	31	0.958562	57	1.40331	85	2.7737	163	2.35219	134
OsR498G0713727200.01	OsR498G0713727200.01	0	0	0	0	0	0	0	0	0.064906	4	0	0	0	0	0.072788	4
OsR498G0511052600.01	OsR498G0511052600.01	0	0	0	0	0	0	0	0	0	0	0	0	0	0	0	0
Oryza_sativa_newGene_47	--	2.87462	380	3.22786	383	2.70996	384	2.44997	329	2.57884	392	1.88873	299	1.77744	214	1.46542	221
Oryza_sativa_newGene_2743	--	0	0	0	0	0	0	0	0	0	0	0.124572	4	0.516355	13	0	0
OsR498G0100479700.01	OsR498G0100479700.01	63.9541	5138	70.6571	5319	70.1881	6141	71.7754	5984	69.1337	5481	65.8293	5304	63.8853	5009	63.8616	4849
OsR498G0916917100.01	OsR498G0916917100.01	0.135214	10	0.079091	6	0.063881	5	0.229033	17	0.235055	16	0.635612	44	0.289465	20	0.142573	10
OsR498G0102565100.01	OsR498G0102565100.01	13.519	404	12.7263	356	12.8967	398	10.0999	309	7.95017	232	6.78057	206	8.288	242	7.75157	213
Oryza_sativa_newGene_1097	--	0.09614	3	0	0	0.101889	3	0.598025	14	0.482549	11	0.197026	5	0.263227	6	0.301799	7
OsR498G0100211800.01	OsR498G0100211800.01	0	0	0	0	0	0	0	0	0	0	0	0	0	0	0	0
Oryza_sativa_newGene_298	--	0.09719	4	0.182102	6	0.027158	1	0.163962	6	0.316821	11	0.26759	9	0.352466	12	0.301544	10
OsR498G0815796000.01	OsR498G0815796000.01	7.60836	429	8.56054	452	8.7474	532	8.02455	460	7.95889	419	7.21146	406	7.60477	409	7.84312	391
OsR498G0203317800.01	OsR498G0203317800.01	0	0	0	0	0	0	0	0	0	0	0	0	0	0	0	0
OsR498G0713647100.01	OsR498G0713647100.01	33.6623	2356	36.9135	2382	39.693	2993	40.1431	2882	32.6996	2245	33.8193	2324	32.2852	2178	31.8098	2062
OsR498G0306453600.01	OsR498G0306453600.01	0.071477	3	0.184705	8	0	0	0.279766	13	0.166855	7	0.275026	12	0	0	0.109802	5
OsR498G1120130000.01	OsR498G1120130000.01	0.13777	3	0.039027	1	0.287308	9	0.372209	9	1.03789	24	0.42358	12	0.366778	9	0	0
OsR498G0101315500.01	OsR498G0101315500.01	44.457	3372	41.6858	2851	43.1635	3551	41.5908	3223	51.7186	3899	53.8965	4040	52.8826	3950	53.8869	3806
OsR498G0102415600.01	OsR498G0102415600.01	0.046019	5	0.048919	5	0.164406	18	0.105398	11	0.086386	9	0	0	0.026288	3	0	0
OsR498G0306981600.01	OsR498G0306981600.01	0.836051	68	2.21287	169	0.877669	78	1.41808	120	0.718413	58	0.634007	52	0.969043	77	0.956847	74
OsR498G0102053600.01	OsR498G0102053600.01	0.660368	30	0.806077	34	0.414935	21	0.781148	37	1.4821	66	1.03904	47	1.03451	46	0.848641	37
OsR498G0511087400.01	OsR498G0511087400.01	299.329	12379	305.434	11836	295.576	13313	288.547	12374	289.732	11811	286.11	11851	266.047	10728	263.711	10298
OsR498G0509660500.01	OsR498G0509660500.01	25.4492	2506	19.257	1777	18.7733	2014	27.2034	2778	52.7447	5119	41.6195	4105	55.1523	5295	51.756	4812
OsR498G0307042700.01	OsR498G0307042700.01	0	0	0	0	0	0	0	0	0	0	0	0	0	0	0	0
Oryza_sativa_newGene_2514	--	0.065926	2	0.140442	4	0.344478	9	0.152281	5	0.174463	5	0	0	0	0	0.620321	9
OsR498G0101326100.01	OsR498G0101326100.01	0	0	0	0	0	0	0	0	0	0	0	0	0	0	0	0
OsR498G0714431700.01	OsR498G0714431700.01	0	0	0	0	0	0	0	0	0	0	0	0	0	0	0	0
OsR498G0307254600.01	OsR498G0307254600.01	6.64081	755	6.81564	727	6.35617	789	7.22298	851	6.51779	733	6.35612	726	5.40705	600	4.60187	495
OsR498G0916662100.01	OsR498G0916662100.01	0	0	0	0	0	0	0	0	0	0	0	0	0	0	0	0
OsR498G0101355100.01	OsR498G0101355100.01	0	0	0	0	0	0	0	0	0	0	0.162928	2	0	0	0	0
OsR498G0815798000.01	OsR498G0815798000.01	46.3872	1552	41.6273	1306	62.1695	2266	64.1216	2225	125.815	4150	135.511	4542	110.092	3592	104.922	3315
OsR498G0307359200.01	OsR498G0307359200.01	12.3441	1310	12.129	1194	12.3318	1392	12.7578	1368	10.9367	1148	10.8222	1173	9.5712	1011	8.65162	882
OsR498G0101833700.01	OsR498G0101833700.01	2.22861	103	2.83034	122	1.66789	84	2.75421	132	6.87994	312	7.38973	341	7.4764	336	7.70458	335
OsR498G0100361300.01	OsR498G0100361300.01	0	0	0	0	0	0	0	0	0	0	0	0	0	0	0	0
OsR498G0408448900.01	OsR498G0408448900.01	0	0	0.13172	6	0	0	0	0	0.12109	6	0	0	0.043633	2	0.043213	2
OsR498G0713890200.01	OsR498G0713890200.01	4.68963	186	4.8305	179	5.26547	227	4.63447	190	6.96847	272	7.1425	283	7.22947	279	9.46322	354
OsR498G0102593500.01	OsR498G0102593500.01	71.2384	3442	62.6823	2831	67.1336	3530	63.2298	3159	66.37	3159	73.2901	3539	82.5184	3876	76.1083	3463
OsR498G0100253200.01	OsR498G0100253200.01	0.179746	12	0	0	0.007139	1	0.178145	12	0.311878	19	0.282401	18	0.503973	31	0.190756	12
OsR498G1119341300.01	OsR498G1119341300.01	0	0	0	0	0	0	0	0	0	0	0	0	0	0	0	0
OsR498G1119399800.01	OsR498G1119399800.01	0	0	0	0	0	0	0	0	0	0	0	0	0	0	0	0
OsR498G1120446300.01	OsR498G1120446300.01	0.048546	3	0.059864	4	0.093403	8	0.254363	19	0.16751	12	0.266689	17	0.175825	13	0.181425	13
OsR498G0102369600.01	OsR498G0102369600.01	7.88953	946	9.24215	1039	8.82726	1153	7.50983	934	4.92545	582	5.62263	676	3.84149	449	3.74098	424
Oryza_sativa_newGene_889	--	0.162051	4	0.150379	4	0.054945	2	0.071732	2	0.525164	12	0.393742	10	0.396119	9	0.567739	13
OsR498G1221594900.01	OsR498G1221594900.01	0	0	0	0	0	0	0	0	0	0	0	0	0	0	0	0
OsR498G0203036700.01	OsR498G0203036700.01	0.368642	10	0.160189	4	0.156618	5	0.094885	3	0.419278	11	0.212835	6	0.411775	11	0.682932	17
OsR498G0203726800.01	OsR498G0203726800.01	0	0	0	0	0	0	0	0	0	0	0	0	0	0	0	0
OsR498G0202901300.01	OsR498G0202901300.01	2.62391	273	2.58229	251	2.94615	333	3.44472	371	3.16593	324	2.83932	295	3.10991	315	2.22002	218
OsR498G1019174900.01	OsR498G1019174900.01	0	0	0.296739	19	0.181572	14	0.089488	4	0.051122	4	0.198849	14	0.197036	13	0.344608	18
OsR498G1222096800.01	OsR498G1222096800.01	17.7018	3259	17.9508	3158	19.0382	3848	17.649	3400	16.0686	2905	17.0331	3199	15.5395	2824	15.8845	2784
OsR498G0305528000.01	OsR498G0305528000.01	0	0	0	0	0	0	0	0	0	0	0	0	0	0	0	0
OsR498G0612263300.01	OsR498G0612263300.01	13.8286	911	14.0178	865	13.3814	960	14.4461	986	13.0098	845	13.5751	895	11.7716	756	11.6663	725
OsR498G0102053400.01	OsR498G0102053400.01	5.88042	622	5.00268	496	4.7548	547	5.17536	567	3.88225	405	3.96397	420	3.43809	355	3.16921	317
OsR498G1221920100.01	OsR498G1221920100.01	6.89344	382	7.95888	413	7.82231	472	8.07414	464	9.5162	519	9.03793	501	10.6615	576	10.4892	548
OsR498G0408520300.01	OsR498G0408520300.01	4.90973	227	4.87686	211	4.79875	241	4.65099	220	5.35818	241	4.16529	196	4.74383	208	4.26597	184
OsR498G0510796800.01	OsR498G0510796800.01	0	0	0	0	0	0	0	0	0	0	0	0	0.002852	1	0	0
OsR498G0612476100.01	OsR498G0612476100.01	0	0	0	0	0	0	0	0	0	0	0	0	0	0	0	0
OsR498G1221022700.01	OsR498G1221022700.01	11.8841	981	10.447	808	10.4589	940	11.87	1017	16.9805	1381	15.2458	1260	17.2861	1388	17.3168	1349
OsR498G0816359200.01	OsR498G0816359200.01	0	0	0	0	0	0	0	0	0.327611	3	0	0	0	0	0	0
Oryza_sativa_newGene_1276	--	6.2134	350	14.9652	790	5.62438	345	8.27481	484	1.07354	60	1.43486	81	0.419279	24	0.460197	25
OsR498G0408991600.01	OsR498G0408991600.01	20.0046	1375	18.8129	1221	21.9323	1655	22.0138	1577	24.1602	1649	24.0026	1667	24.4066	1644	24.1071	1577
OsR498G0409141300.01	OsR498G0409141300.01	11.4177	1036	11.5257	980	11.5591	1143	11.2595	1060	9.89324	885	9.3433	850	10.791	955	11.1353	954
OsR498G1120633300.01	OsR498G1120633300.01	150.686	5845	171.233	6224	144.342	6099	157.65	6342	46.5626	1781	38.3054	1489	32.5572	1232	31.7162	1162
OsR498G0306536500.01	OsR498G0306536500.01	0	0	0	0	0	0	0	0	0	0	0	0	0	0	0	0
OsR498G0202881400.01	OsR498G0202881400.01	0	0	0	0	0	0	0	0	0	0	0	0	0	0	0	0
OsR498G1119324600.01	OsR498G1119324600.01	0	0	0	0	0	0	0	0	0.28096	10	0.434493	15	0.318307	11	0.452734	15
OsR498G0100111600.01	OsR498G0100111600.01	360.514	11945	451.674	14023	409.764	14787	384.961	13227	224.216	7323	238.738	7923	164.188	5305	165.792	5187
OsR498G0613192000.01	OsR498G0613192000.01	4.4916	514	4.49021	477	4.35681	485	4.59356	546	4.69433	483	4.89771	502	5.49531	548	4.59136	431
OsR498G0917185900.01	OsR498G0917185900.01	0	0	0	0	0	0	0	0	0.055103	2	0	0	0	0	0	0
OsR498G0307325300.01	OsR498G0307325300.01	24.0905	1788	23.1736	1609	24.0328	1939	25.3149	1867	18.2126	1320	18.7027	1352	15.3032	1179	16.5103	1102
OsR498G0203222400.01	OsR498G0203222400.01	0	0	0	0	0	0	0.074996	6	0.109616	7	0.22773	15	0.2995	19	0.080639	5
OsR498G0917621100.01	OsR498G0917621100.01	9.47291	876	9.8884	801	8.86979	951	9.01715	821	8.22871	732	9.54673	845	9.34289	788	8.10914	689
OsR498G0409342400.01	OsR498G0409342400.01	33.755	676	26.6507	501	30.0132	655	34.8909	725	34.0723	673	38.414	771	44.5853	871	44.5984	844
Oryza_sativa_newGene_3967	--	15.0221	1627	14.4376	1465	15.9401	1880	15.0633	1692	13.9117	1485	13.1821	1430	13.0269	1376	12.9101	1320
OsR498G0713753800.01	OsR498G0713753800.01	0	0	0	0	0	0	0	0	0	0	0	0	0	0	0	0
OsR498G0408537200.01	OsR498G0408537200.01	0.030591	1	0.054499	2	0	0	0	0	0.128291	4	0	0	0.089671	3	0.038052	1
OsR498G0305167200.01	OsR498G0305167200.01	0	0	0	0	0	0	0	0	0	0	0	0	0	0	0	0
OsR498G0409283300.01	OsR498G0409283300.01	0	0	0	0	0	0	0	0	0	0	0	0	0.043722	4	0.052684	5
Oryza_sativa_newGene_1958	--	0.940669	41	0.671968	27	0.729776	34	0.504742	21	0.726418	31	0.56759	24	1.16389	49	0.777508	32
OsR498G0102761700.01	OsR498G0102761700.01	7.79787	524	8.16022	516	6.71253	493	7.10995	508	9.1857	609	8.03254	544	7.61941	495	7.62911	482
OsR498G0307374200.01	OsR498G0307374200.01	0	0	0.041044	1	0.036653	1	0	0	0	0	0.090081	2	0	0	0	0
OsR498G0203883800.01	OsR498G0203883800.01	0	0	0.01338	1	0	0	0	0	0.012924	1	0.052288	2	0.047283	2	0	0
OsR498G0102649000.01	OsR498G0102649000.01	5.51461	343	3.13324	183	3.46234	235	3.8679	250	15.124	927	8.52506	531	11.1592	762	11.5607	679
OsR498G0204255300.01	OsR498G0204255300.01	0.054265	1	0	0	0.002263	1	0.01358	1	0.068893	2	0.074777	2	0.102817	2	0.047426	1
OsR498G0917918600.01	OsR498G0917918600.01	0.0284	2	0.064751	4	0	0	0	0	0	0	0.090344	5	0	0	0	0
OsR498G0305221400.01	OsR498G0305221400.01	0	0	0	0	0	0	0	0	0.106538	1	0	0	0	0	0	0
OsR498G0408758900.01	OsR498G0408758900.01	0.233027	10	0	0	0	0	0.130181	6	0	0	0	0	0	0	0	0
OsR498G0917742800.01	OsR498G0917742800.01	2.2329	88	2.5209	93	2.3684	102	1.60143	66	2.88634	112	3.02664	119	2.87296	110	3.12075	116
OsR498G0713535000.01	OsR498G0713535000.01	19.9712	1537	23.8752	1714	24.8809	2081	23.7431	1891	25.7737	1948	25.7149	1977	25.6464	1921	27.4154	1988
OsR498G0305983200.01	OsR498G0305983200.01	17.6473	3700	15.5283	3051	17.1158	3863	16.727	3668	17.6158	3649	15.5174	3233	15.1103	3110	17.1744	3339
OsR498G0409361500.01	OsR498G0409361500.01	0	0	0	0	0	0	0.09365	2	0	0	0	0	0	0	0	0
OsR498G0307171500.01	OsR498G0307171500.01	0	0	0.042978	3	0.03172	3	0.053084	4	0.061344	4	0.031487	3	0.033576	3	0	0
OsR498G0815603800.01	OsR498G0815603800.01	0	0	0	0	0.028863	1	0.034769	1	0	0	0	0	0	0	0.090404	2
OsR498G0305241400.01	OsR498G0305241400.01	12.963	557	13.4186	541	12.5782	575	12.4921	552	10.0639	406	8.71767	364	10.6108	446	10.7917	428
OsR498G0816532500.01	OsR498G0816532500.01	38.9624	2613	37.9129	2388	41.6866	3046	38.7757	2701	43.4814	2877	42.1225	2834	42.7263	2791	41.0868	2601
OsR498G0307388900.01	OsR498G0307388900.01	0	0	0	0	0	0	0	0	0	0	0	0	0	0	0	0
OsR498G1019008200.01	OsR498G1019008200.01	17.8805	492	15.5028	393	16.7826	431	21.3238	537	20.999	487	22.9006	540	23.971	632	24.8445	561
OsR498G0409521200.01	OsR498G0409521200.01	29.6117	4108	30.628	3981	29.9502	4525	27.6006	3971	43.0199	5883	45.1172	6269	45.7395	6187	49.0585	6426
OsR498G0204671400.01	OsR498G0204671400.01	0.31017	16	0.264743	16	0.230234	16	0.114793	7	0.584286	32	0.346129	23	0.197032	9	0.50618	28
OsR498G0409027100.01	OsR498G0409027100.01	0	0	0	0	0	0	0	0	0	0	0	0	0	0	0	0
OsR498G0102649500.01	OsR498G0102649500.01	13.7736	2183	13.8143	2057	14.1675	2446	13.5289	2223	14.396	2236	13.3834	2128	12.9576	1981	12.3042	1835
OsR498G0306055300.01	OsR498G0306055300.01	0	0	0	0	0	0	0	0	0	0	0	0	0	0	0	0
OsR498G0407829000.01	OsR498G0407829000.01	5.62856	670	6.80981	772	6.89676	894	6.61252	822	10.7992	1285	11.6395	1386	8.61658	1015	7.93236	907
OsR498G0307166200.01	OsR498G0307166200.01	1.39122	82	1.18671	65	0.848593	54	1.23989	75	0.780706	45	0.500844	30	0.362907	21	0.29609	17
OsR498G0409176100.01	OsR498G0409176100.01	0.626648	51	0.481004	37	0.756323	67	1.06634	90	0.291622	24	0.512897	42	0.35448	28	0.345676	27
OsR498G0713411800.01	OsR498G0713411800.01	0.599315	47	0.34575	26	0.315405	27	0.218926	18	0.315675	25	0.656679	51	0.254034	20	0.261097	20
OsR498G1221408100.01	OsR498G1221408100.01	0.018821	1	0.128115	2	0	0	0	0	0	0	0	0	0	0	0.147179	2
OsR498G1120573200.01	OsR498G1120573200.01	0	0	0	0	0	0	0	0	0	0	0	0	0	0	0	0
Oryza_sativa_newGene_4547	--	0	0	0	0	0	0	0	0	0.344377	7	0	0	0	0	0	0
OsR498G0816517100.01	OsR498G0816517100.01	279.663	25865	296.41	25654	259.157	26069	265.818	25465	103.567	9445	131.759	12191	70.8905	6388	71.065	6202
OsR498G0306465300.01	OsR498G0306465300.01	0	0	0	0	0	0	0	0	0	0	0	0	0	0	0	0
OsR498G0102597800.01	OsR498G0102597800.01	4.45657	364	4.18982	323	4.52552	405	4.60849	402	4.75164	394	4.89935	415	4.95442	411	4.61167	366
OsR498G0102469100.01	OsR498G0102469100.01	2.30596	254	2.28687	240	2.04093	248	1.88349	220	3.30899	365	3.61631	405	3.75405	409	3.43192	365
OsR498G1018095200.01	OsR498G1018095200.01	0	0	0	0	0	0	0	0	0	0	0	0	0	0	0.01358	1
OsR498G0307003200.01	OsR498G0307003200.01	0.362686	27	0.179288	13	0.502505	40	0.277994	22	0.369242	27	0.041794	4	0.680632	49	0.261266	18
OsR498G0511305300.01	OsR498G0511305300.01	7.56525	363	9.92836	446	6.41554	335	8.12597	404	1.33147	63	2.48149	119	0.358383	17	0.460368	21
OsR498G1019014300.01	OsR498G1019014300.01	14.3609	1064	17.1751	1216	13.4006	1091	15.6692	1216	15.3966	1127	14.7391	1102	15.2069	1115	14.1402	996
OsR498G0509600700.01	OsR498G0509600700.01	21.3407	798	23.9941	841	23.747	967	22.5953	876	19.9349	735	16.199	607	17.7031	645	17.147	605
OsR498G1120167900.01	OsR498G1120167900.01	3.79857	183	3.91604	177	3.40781	179	4.05148	202	8.6082	408	7.41375	357	8.66285	406	8.81936	400
OsR498G0408483600.01	OsR498G0408483600.01	276.386	23362	323.34	25667	309.205	28487	300.787	26383	305.788	25497	323.003	27374	263.276	21728	259.461	20718
OsR498G1119755000.01	OsR498G1119755000.01	12.8312	1542	11.982	1325	12.8041	1685	12.424	1546	12.9234	1541	14.3511	1684	12.4195	1480	13.0038	1427
OsR498G0100887500.01	OsR498G0100887500.01	0	0	0	0	0	0	0	0	0	0	0	0	0	0	0	0
OsR498G0203562000.01	OsR498G0203562000.01	5.29432	341	5.72836	342	4.01406	283	5.43936	368	5.22342	331	5.15627	331	4.46595	282	4.75089	292
OsR498G0203055200.01	OsR498G0203055200.01	8.30501	280	10.4927	331	8.82713	324	9.57283	334	7.71214	257	7.89712	267	8.23835	271	10.019	319
OsR498G0408663600.01	OsR498G0408663600.01	15.2953	751	15.7737	735	18.3577	978	17.1538	874	12.6835	616	10.2932	515	9.21874	439	9.60675	450
OsR498G1018034200.01	OsR498G1018034200.01	7.16494	444	7.20891	424	9.52753	683	9.07373	632	4.57993	298	3.20035	244	3.52372	223	2.68354	193
OsR498G1119583900.01	OsR498G1119583900.01	1.99849	131	1.85827	113	2.1576	154	2.00756	133	2.09441	133	2.17335	142	2.04824	130	1.99381	122
OsR498G0408743300.01	OsR498G0408743300.01	0	0	0	0	0	0	0	0	0	0	0	0	0	0	0	0
OsR498G0102295800.01	OsR498G0102295800.01	3.36046	183	3.20282	166	4.83721	286	3.78354	217	3.20077	165	3.42373	191	3.36213	171	3.62884	184
OsR498G0408017100.01	OsR498G0408017100.01	0.014887	2	0.025088	2	0.019558	2	0	0	0	0	0	0	0	0	0	0
OsR498G0100024300.01	OsR498G0100024300.01	4.8261	144	4.94002	138	7.05276	229	5.20158	161	4.89106	144	4.61987	138	5.3301	155	5.63225	159
OsR498G0203621100.01	OsR498G0203621100.01	0	0	0.07907	2	0	0	0	0	0.416803	12	0.254074	7	0.400251	11	0.537199	14
OsR498G0203129800.01	OsR498G0203129800.01	1.2719	224	1.07898	178	1.06455	204	1.26612	231	1.15887	201	1.19299	211	1.47292	253	1.32224	220
OsR498G1019094700.01	OsR498G1019094700.01	45.5999	2534	42.5477	2220	38.4192	2329	39.3874	2274	42.6432	2332	39.5875	2194	35.666	1927	39.257	2064
OsR498G0306159500.01	OsR498G0306159500.01	47.4829	3297	42.961	2782	42.7896	3226	43.6258	3123	43.6961	2886	48.6139	3354	46.3797	3072	49.2417	3200
OsR498G0306945000.01	OsR498G0306945000.01	44.6013	7438	40.3387	6307	49.3046	8961	46.8133	8071	37.8266	6200	37.0773	6205	27.3604	4452	27.4981	4333
OsR498G0917234100.01	OsR498G0917234100.01	0	0	0	0	0	0	0	0	0	0	0	0	0	0	0	0
OsR498G0408837100.01	OsR498G0408837100.01	12.6964	573	12.8195	553	11.7048	599	11.7537	536	10.6265	484	10.5517	486	11.9676	539	11.5544	498
OsR498G0203301400.01	OsR498G0203301400.01	0.040262	5	0.01034	1	0.016333	2	0.036527	4	0.149113	15	0.177473	18	0.129795	13	0.073684	8
OsR498G0510746500.01	OsR498G0510746500.01	0	0	0.331551	10	0.159373	6	0.240784	8	0.216103	7	0.189983	6	0.034235	1	0.131279	4
OsR498G1222156000.01	OsR498G1222156000.01	0	0	0	0	0	0	0	0	0	0	0	0	0	0	0	0
OsR498G0306548700.01	OsR498G0306548700.01	34.8332	2354	35.4056	2242	32.3308	2380	34.5734	2423	38.312	2552	37.0695	2509	33.2008	2188	31.9273	2037
OsR498G0204686200.01	OsR498G0204686200.01	0	0	0	0	0	0	0	0	0	0	0	0	0	0	0	0
OsR498G0102515800.01	OsR498G0102515800.01	6.4731	486	7.92292	542	9.96056	812	9.68891	739	4.79309	370	3.7248	286	2.82066	219	3.83349	262
OsR498G1220980600.01	OsR498G1220980600.01	0	0	0	0	0	0	0	0	0	0	0	0	0	0	0	0
OsR498G1018044900.01	OsR498G1018044900.01	0.183823	3	0	0	0.167137	3	0	0	0	0	0.148419	3	0	0	0	0
OsR498G0714292600.01	OsR498G0714292600.01	22.2517	3616	21.0278	3187	21.3238	3770	18.8297	3191	18.5123	2935	18.9123	3081	19.8454	3131	19.2885	2931
OsR498G0917235500.01	OsR498G0917235500.01	0	0	0	0	0	0	0.040868	4	0	0	0	0	0	0	0	0
OsR498G0611899800.01	OsR498G0611899800.01	0.003796	1	0.02359	3	0	0	0.040593	4	0	0	0	0	0.028796	3	0.042302	4
OsR498G0102477400.01	OsR498G0102477400.01	11.4266	666	9.98454	603	9.79157	718	9.65018	652	9.40014	540	9.0565	558	8.87333	493	7.78378	446
OsR498G0409466400.01	OsR498G0409466400.01	0.038435	3	0.088034	6	0.031193	3	0.043058	4	0.05888	5	0.031992	3	0.014848	1	0.085781	6
OsR498G1120486000.01	OsR498G1120486000.01	0	0	0	0	0	0	0	0	0	0	0	0	0	0	0	0
OsR498G1221174100.01	OsR498G1221174100.01	63.9377	3210	66.2269	3115	63.5329	3474	57.3685	2986	73.739	3649	77.1601	3879	72.8025	3564	72.6658	3445
OsR498G1019111200.01	OsR498G1019111200.01	195.267	5230	192.29	4826	179.512	5237	190.391	5288	128.623	3396	116.965	3138	121.555	3175	123.18	3115
OsR498G0101761000.01	OsR498G0101761000.01	9.20746	389	8.11983	313	12.1673	557	11.0887	480	13.5134	554	14.1442	595	15.623	639	19.7585	778
Oryza_sativa_newGene_395	--	0.755914	62	0.518024	42	0.305581	29	0.674688	57	0.723887	60	0.96258	79	0.675976	57	0.93782	75
OsR498G1119330600.01	OsR498G1119330600.01	2.46768	206	1.70497	134	2.69331	245	2.17938	189	2.46384	203	2.34618	196	3.21812	262	3.17089	250
OsR498G0203268600.01	OsR498G0203268600.01	32.1143	4927	34.7394	4983	43.4879	7245	43.7095	6954	84.7956	12823	97.8588	15016	86.1606	12875	88.51	12799
OsR498G1221369000.01	OsR498G1221369000.01	119.13	6536	128.233	6606	113.205	6780	112.596	6413	103.783	5607	105.374	5786	89.2914	4780	91.5148	4740
Oryza_sativa_newGene_4081	--	0	0	0	0	0	0	0.142681	2	0.215601	3	0	0	0	0	0	0
OsR498G1119276700.01	OsR498G1119276700.01	0	0	0	0	0	0	0	0	0	0	0	0	0	0	0	0
OsR498G0714774200.01	OsR498G0714774200.01	13.4747	871	16.2863	988	16.6826	1180	15.9568	1019	10.8421	686	10.7391	676	5.28595	331	7.87887	478
OsR498G1221054400.01	OsR498G1221054400.01	0	0	0	0	0	0	0	0	0	0	0	0	0	0	0	0
OsR498G1222006900.01	OsR498G1222006900.01	0	0	0	0	0	0	0	0	0	0	0	0	0	0	0	0
OsR498G0511240700.01	OsR498G0511240700.01	1.09977	30	1.59854	41	0.437558	13	0.626495	18	0.48803	14	1.08989	30	0.305157	9	0.526673	14
OsR498G0510233100.01	OsR498G0510233100.01	0	0	0	0	0	0	0	0	0	0	0	0	0	0	0	0
OsR498G0815560000.01	OsR498G0815560000.01	0	0	0	0	0	0	0	0	0	0	0	0	0	0	0	0
OsR498G0307275400.01	OsR498G0307275400.01	1.56548	61	1.72029	64	1.11605	50	1.60674	65	1.10953	45	1.56229	63	1.67168	63	1.56419	59
OsR498G0917660200.01	OsR498G0917660200.01	6.53096	401	4.94092	284	4.88737	327	5.16503	329	9.33687	564	8.37973	515	8.7988	526	9.66267	559
OsR498G0409328800.01	OsR498G0409328800.01	6.40788	402	7.59172	462	8.42882	600	6.94165	470	6.07435	375	5.728	372	6.94262	426	4.55763	277
OsR498G1120183000.01	OsR498G1120183000.01	6.28968	259	5.83697	232	6.22552	286	6.84818	294	6.45836	270	6.2576	263	6.01616	249	5.99809	240
OsR498G0409417600.01	OsR498G0409417600.01	0.181726	5	0	0	0	0	0.144527	4	0	0	0	0	0.022232	1	0	0
OsR498G0714753400.01	OsR498G0714753400.01	0	0	0	0	0	0	0	0	0	0	0	0	0.051773	2	0	0
OsR498G0306422200.01	OsR498G0306422200.01	0.012773	2	0.027724	4	0.025998	5	0.031107	5	0.013177	2	0.012968	2	0	0	0.013756	2
OsR498G0205062200.01	OsR498G0205062200.01	0	0	0	0	0	0	0	0	0	0	0	0	0	0	0	0
OsR498G1018517600.01	OsR498G1018517600.01	0.086618	2	0.054324	1	0	0	0	0	0	0	0	0	0	0	0	0
OsR498G0714867600.01	OsR498G0714867600.01	0	0	0	0	0.06259	3	0.042173	2	0.204933	9	0	0	0	0	0.050467	3
OsR498G0307147900.01	OsR498G0307147900.01	0	0	0	0	0	0	0	0	0	0	0	0	0	0	0	0
OsR498G0714226600.01	OsR498G0714226600.01	0	0	0	0	0.007027	2	0	0	0	0	0.026833	4	0.039172	6	0.023906	4
OsR498G0917934600.01	OsR498G0917934600.01	0.587492	69	0.651763	70	0.674555	88	0.55817	67	0.611833	69	0.588837	69	0.674176	79	0.789132	86
OsR498G0713464300.01	OsR498G0713464300.01	15.4157	743	14.353	663	14.1029	742	15.7767	778	12.5892	642	12.9712	645	12.7369	594	11.111	526
OsR498G0612318600.01	OsR498G0612318600.01	0.766292	68	1.11284	97	1.08597	109	1.07352	106	4.914	451	5.8353	543	6.50184	592	6.67674	571
OsR498G0407565100.01	OsR498G0407565100.01	2.46999	203	2.4192	187	3.17369	284	2.4597	210	1.59005	129	1.292	107	2.03116	163	2.76275	215
OsR498G0305635000.01	OsR498G0305635000.01	32.4307	1754	35.5388	1773	34.7838	2055	32.8619	1896	29.5358	1528	26.7742	1424	25.6033	1276	25.8438	1319
OsR498G0917669600.01	OsR498G0917669600.01	6.1869	654	5.78425	594	5.73761	676	6.34418	709	5.74148	602	5.42086	604	5.42121	556	6.07755	603
OsR498G0917716600.01	OsR498G0917716600.01	311.427	20471	327.78	20205	302.171	21703	284.535	19414	273.013	17725	277.107	18260	252.75	16236	265.295	16490
OsR498G1119525200.01	OsR498G1119525200.01	25.8252	1213	14.7269	649	16.1546	827	19.167	934	43.0271	1993	47.1177	2217	119.29	5464	105.122	4663
OsR498G0100995400.01	OsR498G0100995400.01	0	0	0	0	0	0	0	0	0	0	0	0	0	0	0	0
Oryza_sativa_newGene_689	--	1.16304	39	0.926116	29	1.7992	66	1.41989	49	1.72639	57	1.54057	51	1.80815	54	1.7393	53
Oryza_sativa_newGene_3268	--	0.883701	101	1.44435	111	1.79184	154	1.20594	104	0.624473	52	0.72391	66	0.243175	28	0.127726	13
OsR498G1220967900.01	OsR498G1220967900.01	1.32	46	1.75933	57	1.34405	51	1.6245	59	1.5873	55	1.78182	62	2.21459	75	2.56336	84
OsR498G0102255500.01	OsR498G0102255500.01	0.211307	11	0.43477	20	0.606162	32	0.888791	45	0.733374	35	0.659461	33	0.342056	17	0.392544	19
OsR498G1018043000.01	OsR498G1018043000.01	20.7484	1304	19.8521	1170	19.9132	1355	18.476	1214	17.9697	1114	19.2011	1213	18.4726	1130	16.9257	1004
Oryza_sativa_newGene_366	--	0.475767	16	0.925387	28	1.23163	43	0.621448	21	0.719029	23	0.68245	22	0.610674	19	0.879225	27
OsR498G0204492300.01	OsR498G0204492300.01	3.47437	263	3.36686	239	3.49729	288	3.52277	276	2.62373	196	2.75979	209	2.61137	193	2.63407	188
OsR498G0408711000.01	OsR498G0408711000.01	1.52443	151	1.73343	161	1.37058	148	2.16277	223	1.58244	155	1.36422	136	1.92937	187	1.78138	167
OsR498G1120472000.01	OsR498G1120472000.01	0	0	0	0	0	0	0	0	0	0	0	0	0	0	0	0
OsR498G0409536100.01	OsR498G0409536100.01	18.4224	1646	16.426	1382	20.6899	2027	20.0774	1838	22.283	1958	20.2968	1825	21.2687	1875	20.213	1687
OsR498G1220988300.01	OsR498G1220988300.01	19.0852	2586	16.9943	2124	18.5534	2850	18.8498	2653	22.2231	2924	20.4101	2754	19.9671	2657	20.9084	2718
OsR498G0509666400.01	OsR498G0509666400.01	9.86848	874	10.0162	831	10.7127	1024	10.4868	936	10.6452	924	10.3898	911	10.6467	911	9.67771	788
OsR498G0917887000.01	OsR498G0917887000.01	43.6469	3343	47.1446	3377	45.3464	3796	41.4346	3312	41.6016	3153	40.2036	3096	35.3691	2650	37.0067	2687
OsR498G0510141000.01	OsR498G0510141000.01	0	0	0	0	0	0	0	0	0	0	0	0	0	0	0	0
OsR498G0100163600.01	OsR498G0100163600.01	10.1375	981	10.0207	914	8.94873	943	9.19267	927	8.82799	843	8.19577	786	8.05661	756	8.41086	766
OsR498G0816222500.01	OsR498G0816222500.01	2.68892	121	2.99968	127	2.83256	139	3.02364	141	3.59945	160	4.64474	209	6.92233	303	5.27448	224
OsR498G0815270100.01	OsR498G0815270100.01	4.96061	251	4.71333	223	5.5747	307	4.09271	215	1.82011	91	1.23757	63	1.31387	65	0.990294	48
OsR498G0102124100.01	OsR498G0102124100.01	0	0	0	0	0	0	0	0	0	0	0	0	0	0	0	0
OsR498G0816177400.01	OsR498G0816177400.01	0	0	0	0	0	0	0	0	0	0	0	0	0	0	0	0
OsR498G1221544800.01	OsR498G1221544800.01	0	0	0	0	0	0	0	0	0	0	0	0	0	0	0	0
OsR498G0100415100.01	OsR498G0100415100.01	21.1187	1598	18.489	1311	15.9446	1314	18.7825	1473	16.9236	1262	16.7374	1268	20.4465	1508	20.5029	1465
OsR498G0612698000.01	OsR498G0612698000.01	1.17976	72	1.65174	92	1.4621	100	1.42574	90	1.04169	65	0.739857	49	1.11644	62	0.712575	44
OsR498G0714672700.01	OsR498G0714672700.01	17.2811	1083	14.2739	841	15.5324	1070	15.6159	1010	18.1597	1116	16.8877	1057	18.8839	1164	18.0604	1060
OsR498G0510437100.01	OsR498G0510437100.01	49.1861	4245	49.1601	4003	46.559	4403	46.9942	4213	47.9292	4111	49.6338	4280	47.3106	3998	46.0584	3737
OsR498G1221111900.01	OsR498G1221111900.01	37.639	1871	39.9162	1859	39.0075	2117	37.3057	1939	29.2218	1420	27.6099	1382	24.7225	1214	23.3004	1107
OsR498G0510519500.01	OsR498G0510519500.01	0	0	0	0	0	0	0	0	0	0	0	0	0	0	0	0
OsR498G0815728300.01	OsR498G0815728300.01	0	0	0	0	0	0	0	0	0	0	0	0	0	0	0	0
OsR498G0612477500.01	OsR498G0612477500.01	0	0	0	0	0	0	0	0	0	0	0	0	0	0	0	0
OsR498G0409252600.01	OsR498G0409252600.01	22.6963	1926	24.9523	1981	22.5652	2083	23.2096	2047	32.0404	2646	33.7072	2853	31.7499	2616	33.3896	2664
OsR498G0203812900.01	OsR498G0203812900.01	0	0	0	0	0	0	0	0	0	0	0	0	0	0	0	0
OsR498G0407925300.01	OsR498G0407925300.01	0	0	0	0	0	0	0	0	0	0	0	0	0	0	0	0
OsR498G0305377500.01	OsR498G0305377500.01	0	0	0	0	0	0	0	0	0	0	0	0	0	0	0	0
OsR498G0917296000.01	OsR498G0917296000.01	19.8279	1168	20.6692	1230	22.5712	1497	22.9233	1432	11.8623	724	12.3197	732	9.92488	545	8.50978	507
OsR498G1018019400.01	OsR498G1018019400.01	0	0	0	0	0	0	0	0	0	0	0	0	0	0	0	0
OsR498G0407641200.01	OsR498G0407641200.01	0.07563	5	0.068594	4	0.221393	16	0.171066	12	0.117154	8	0.132619	9	0.098216	6	0	0
OsR498G1018241300.01	OsR498G1018241300.01	0.749175	38	1.98667	93	1.02583	56	1.04287	54	0	0	0.510881	26	0	0	0	0
OsR498G0510170800.01	OsR498G0510170800.01	0	0	0	0	0	0	0	0	0	0	0	0	0	0	0	0
OsR498G0305207800.01	OsR498G0305207800.01	8.56765	619	8.50887	580	8.93672	707	9.85699	750	9.92371	720	10.9015	786	13.505	946	14.1276	952
OsR498G0409137600.01	OsR498G0409137600.01	0	0	0	0	0	0	0	0	0.135723	4	0	0	0	0	0	0
OsR498G0714730500.01	OsR498G0714730500.01	0	0	0	0	0	0	0	0	0	0	0	0	0	0	0	0
OsR498G0816418300.01	OsR498G0816418300.01	8.66347	371	5.10183	205	5.24268	245	9.09196	404	2.51292	106	1.30682	56	1.97866	83	2.01492	82
OsR498G1119602100.01	OsR498G1119602100.01	0	0	0	0	0	0	0	0	0	0	0	0	0	0	0	0
OsR498G0511256800.01	OsR498G0511256800.01	0	0	0	0	0	0	0	0	0	0	0	0	0	0	0	0
OsR498G1119313500.01	OsR498G1119313500.01	10.6503	1443	9.98277	1267	10.2753	1516	10.3371	1452	11.4575	1530	11.0879	1504	10.9179	1442	10.0548	1286
OsR498G0613038100.01	OsR498G0613038100.01	1.40667	104	1.57882	110	1.95364	157	2.60908	200	0.777057	57	0.531004	40	1.05276	76	0.894159	63
OsR498G0714392600.01	OsR498G0714392600.01	22.4836	2342	22.049	2162	22.2194	2545	21.2666	2300	19.6987	2012	21.0462	2206	21.6386	2186	21.5514	2122
OsR498G0306912500.01	OsR498G0306912500.01	26.0475	2735	26.9461	2643	24.9531	2848	26.9742	2930	26.7863	2768	29.0073	3044	27.1707	2771	25.1363	2491
OsR498G0100934200.01	OsR498G0100934200.01	6.0263	190	7.62731	226	7.70745	265	10.8099	354	8.42775	262	7.74389	245	10.011	308	9.64687	287
OsR498G0408832200.01	OsR498G0408832200.01	27.6111	1804	28.054	1716	27.301	1950	26.8998	1815	22.9191	1473	23.611	1541	21.8548	1396	22.4758	1382
OsR498G0306515300.01	OsR498G0306515300.01	0.03767	2	0	0	0.096306	4	0	0	0	0	0	0	0	0	0.065023	2
OsR498G1120364500.01	OsR498G1120364500.01	0.260139	23	0.242441	20	0.29011	28	0.199495	18	0.640809	55	0.767561	66	0.467991	40	0.567505	46
OsR498G0409026000.01	OsR498G0409026000.01	0.956993	50	1.30497	63	1.30017	73	1.17189	63	1.97388	100	1.3794	71	2.07522	104	1.35372	66
OsR498G0816484000.01	OsR498G0816484000.01	0.417525	45	0.091401	10	0.329931	39	0.387033	44	0.100361	12	0.117406	13	0	0	0.11817	13
OsR498G1119916600.01	OsR498G1119916600.01	19.9355	1027	18.0468	905	22.0322	1218	21.3845	1157	16.4877	853	16.9814	891	16.9291	887	15.9081	797
OsR498G0307229000.01	OsR498G0307229000.01	1.80873	165	1.49563	128	1.39149	144	1.38397	116	2.96247	262	3.13456	269	5.94517	541	6.80205	598
OsR498G0102630800.01	OsR498G0102630800.01	0.13464	6	0	0	0	0	0.184987	8	0.053279	2	0.162998	7	0.18016	7	0	0
OsR498G0509685100.01	OsR498G0509685100.01	8.17722	490	7.98435	448	8.12721	530	9.29918	577	10.3493	611	10.9312	656	17.0513	995	17.1908	972
OsR498G1019111000.01	OsR498G1019111000.01	3.69864	268	2.47321	168	2.88559	228	3.21364	241	2.78734	199	2.28377	166	3.05719	216	2.88499	197
OsR498G1221944300.01	OsR498G1221944300.01	5.9849	479	3.26078	245	3.86844	337	5.04353	419	4.98301	393	4.89708	393	5.80458	453	5.35904	405
OsR498G0917856500.01	OsR498G0917856500.01	47.1187	2525	52.8151	2652	45.612	2662	49.4897	2750	55.4581	2929	53.0028	2845	52.9983	2769	54.5502	2760
OsR498G0612312500.01	OsR498G0612312500.01	0.341472	4	0	0	0.166897	2	0	0	0	0	0.074519	1	0	0	0	0
OsR498G0306350500.01	OsR498G0306350500.01	1.40626	179	1.13011	135	1.27914	177	1.81951	240	0.867146	108	0.691854	89	0.595879	74	0.734442	88
OsR498G0305920400.01	OsR498G0305920400.01	3.71791	154	3.55003	138	4.15856	187	4.42074	190	3.58293	146	2.57335	107	3.64943	147	3.4161	134
OsR498G0408551400.01	OsR498G0408551400.01	2.81712	322	2.99437	324	2.69038	338	2.63344	312	2.59442	290	2.94482	342	3.13436	347	3.43485	368
OsR498G0509708800.01	OsR498G0509708800.01	0.393484	9	0.246367	6	0.151619	4	0.333657	8	0.104156	3	0.134199	4	0.217885	5	0.127926	3
OsR498G0815700500.01	OsR498G0815700500.01	0	0	0	0	0	0	0	0	0	0	0	0	0	0	0	0
OsR498G0611513300.01	OsR498G0611513300.01	0	0	0	0	0	0	0	0	0	0	0	0	0	0	0	0
OsR498G0511356300.01	OsR498G0511356300.01	2.96102	177	3.72639	206	3.28485	197	2.7085	187	2.99412	164	1.89999	106	2.31984	140	2.72453	161
OsR498G0204995900.01	OsR498G0204995900.01	80.8526	6861	75.4284	6070	81.8751	7619	80.6967	7250	90.4701	7609	89.0102	7595	79.3838	6630	81.4159	6548
Oryza_sativa_newGene_3226	--	34.9051	1028	37.7357	1074	31.3358	1013	30.4346	976	31.5762	965	34.6217	1064	32.366	985	37.8238	1095
OsR498G0612983000.01	OsR498G0612983000.01	4.22849	889	3.92078	742	4.68284	1063	4.8942	1037	3.71403	757	3.25216	675	3.22044	661	3.62233	711
OsR498G0917618100.01	OsR498G0917618100.01	10.5295	460	11.228	460	10.9902	523	11.7015	530	14.4346	621	11.2738	493	12.8154	546	14.9339	616
OsR498G0917757400.01	OsR498G0917757400.01	41.4918	1317	49.7704	1479	42.0828	1449	43.176	1423	41.6435	1307	44.9391	1432	42.6029	1316	44.1045	1323
OsR498G0611623700.01	OsR498G0611623700.01	0.149367	12	0.146579	11	0.109257	10	0.093865	8	0.333288	26	0.483916	38	0.160804	13	0.231606	18
OsR498G0917825500.01	OsR498G0917825500.01	11.5046	549	11.6041	520	11.8571	616	10.4339	517	10.1595	477	10.6099	507	10.1955	474	11.0639	498
OsR498G0816537900.01	OsR498G0816537900.01	0.361666	32	0.757525	63	0.917318	82	0.610338	52	0.237649	21	0.568946	48	0.467	41	0.225208	19
OsR498G0917926500.01	OsR498G0917926500.01	1.22597	44	0.991681	34	0.8761	33	1.4025	55	1.19775	39	0.867056	27	1.17824	39	1.01761	27
OsR498G0102187300.01	OsR498G0102187300.01	4.27062	226	3.32469	177	2.74173	161	3.39034	198	3.31841	177	3.23872	187	3.4825	188	3.82991	200
OsR498G0203727300.01	OsR498G0203727300.01	0.130441	4	0	0	0.133572	4	0.052242	2	0.489574	13	0.240718	7	0.667679	18	0.307749	8
OsR498G0815117500.01	OsR498G0815117500.01	9.13491	982	9.24935	931	7.33639	859	8.40381	937	5.86688	622	6.33884	682	4.0671	426	4.97456	505
OsR498G0204850900.01	OsR498G0204850900.01	5.84598	986	6.40713	1023	6.62513	1215	5.56264	967	5.56307	920	6.11099	1030	5.18413	859	5.32355	849
OsR498G0203524400.01	OsR498G0203524400.01	0	0	0	0	0	0	0.017895	2	0	0	0	0	0	0	0	0
OsR498G0306852600.01	OsR498G0306852600.01	0	0	0	0	0	0	0	0	0	0	0	0	0	0	0	0
OsR498G0816571300.01	OsR498G0816571300.01	32.2351	2594	36.5421	2776	34.4327	2970	30.5536	2561	35.4412	2488	32.6556	2703	31.8793	2381	34.2096	2382
Oryza_sativa_newGene_3405	--	3.35669	227	3.72327	236	3.43827	253	3.26176	228	4.09017	272	4.32871	293	5.68398	374	5.61989	358
OsR498G0102245400.01	OsR498G0102245400.01	6.68605	578	6.42606	519	6.00801	564	7.06312	628	5.47044	480	5.51401	454	3.91798	315	4.60258	363
OsR498G1119936100.01	OsR498G1119936100.01	0	0	0	0	0	0	0	0	0	0	0	0	0	0	0	0
OsR498G0101483000.01	OsR498G0101483000.01	0.615131	44	0.311433	21	0.639053	49	0.669773	49	0.599893	42	1.1503	81	0.926839	64	1.17277	78
OsR498G0408873800.01	OsR498G0408873800.01	10.1887	1030	8.75425	830	9.24164	1018	10.3377	1084	19.9664	1990	20.2652	2052	27.5064	2711	26.6498	2544
OsR498G1220966500.01	OsR498G1220966500.01	0	0	0	0	0	0	0.125977	2	0	0	0	0	0	0	0	0
OsR498G0202961100.01	OsR498G0202961100.01	9.92513	671	10.981	743	10.8301	801	10.9172	723	9.06625	642	9.7081	653	9.61594	647	10.6599	704
OsR498G1018923800.01	OsR498G1018923800.01	12.2291	571	10.5431	468	9.8565	506	8.76046	432	12.2677	565	12.0536	567	12.4357	562	12.494	549
OsR498G0100236300.01	OsR498G0100236300.01	12.7381	2086	11.4584	1731	10.7714	1956	11.7898	1965	13.0533	2206	13.5247	2319	15.3427	2590	15.1071	2458
OsR498G0305434000.01	OsR498G0305434000.01	16.4632	1386	12.5419	990	15.3795	1410	16.011	1398	14.7883	1227	12.9771	1095	11.333	931	11.5614	919
OsR498G0409388200.01	OsR498G0409388200.01	4.0842	159	4.55096	166	4.25233	180	5.11226	206	2.61729	101	2.86293	112	2.3739	90	1.82528	67
OsR498G0714708100.01	OsR498G0714708100.01	84.8471	5118	95.0818	5375	95.5044	6275	87.4022	5468	69.0722	4107	60.4134	3651	54.5902	3211	57.8917	3298
OsR498G0613316800.01	OsR498G0613316800.01	0.083176	1	0	0	0	0	0	0	0	0	0.031939	1	0	0	0.010333	1
OsR498G0409325500.01	OsR498G0409325500.01	24.8644	1898	28.078	1821	26.8345	2209	24.2273	1986	25.7764	1837	24.2924	1869	25.8466	1891	22.8879	1688
OsR498G1019196800.01	OsR498G1019196800.01	19.2947	1117	20.1781	1088	20.347	1278	19.5574	1166	21.6413	1223	20.9186	1210	22.6093	1270	20.5381	1115
OsR498G0102349800.01	OsR498G0102349800.01	0.224192	7	0.061566	2	0.203243	7	0.109001	4	0.050151	2	0.041096	2	0.065471	2	0.13174	4
OsR498G0611670700.01	OsR498G0611670700.01	0	0	0.210003	11	0.103918	5	0.027551	2	0	0	0	0	0	0	0	0
OsR498G0409126100.01	OsR498G0409126100.01	0.244176	10	0.200077	7	0.189028	8	0.436021	18	0.232894	9	0.360653	13	0.541146	21	1.13748	36
OsR498G0714537300.01	OsR498G0714537300.01	0	0	0	0	0	0	0	0	0	0	0	0	0	0	0	0
OsR498G0101517800.01	OsR498G0101517800.01	24.4067	4724	24.7648	4496	26.5632	5610	26.503	5324	33.3632	6374	37.5401	7282	41.4774	7840	41.2103	7537
OsR498G0611908600.01	OsR498G0611908600.01	2.99859	210	3.13134	206	2.50656	191	2.51386	180	2.62661	182	2.60046	183	2.39276	164	2.25386	150
OsR498G0613198600.01	OsR498G0613198600.01	11.8373	350	10.6639	295	8.51496	274	10.5635	324	10.6966	312	9.22385	273	13.8477	399	14.5871	407
OsR498G1119982900.01	OsR498G1119982900.01	0	0	0.137879	4	0	0	0	0	0	0	0	0	0	0	0	0
OsR498G0306805800.01	OsR498G0306805800.01	1.74747	24	2.74314	35	1.96137	29	2.10228	30	2.09705	28	2.30728	31	3.89618	51	1.69882	22
OsR498G0102178600.01	OsR498G0102178600.01	0	0	0	0	0	0	0	0	0	0	0	0	0	0	0	0
OsR498G0612689200.01	OsR498G0612689200.01	0	0	0	0	0	0	0	0	0	0	0	0	0	0	0	0
OsR498G1120646200.01	OsR498G1120646200.01	0.987984	41	1.04584	41	1.19392	54	1.35514	58	1.01952	42	0.410936	17	0.655456	27	1.06974	42
OsR498G0612526300.01	OsR498G0612526300.01	14.2935	1455	13.5825	1294	13.9155	1542	13.5173	1426	13.9928	1404	13.4458	1370	12.6135	1252	13.3	1279
OsR498G0100994400.01	OsR498G0100994400.01	0	0	0	0	0	0	0	0	0	0	0	0	0	0	0	0
OsR498G1119351900.01	OsR498G1119351900.01	0	0	0	0	0	0	0	0	0	0	0	0	0	0	0	0
OsR498G0917695700.01	OsR498G0917695700.01	0	0	0	0	0	0	0	0	0.052199	4	0	0	0	0	0	0
OsR498G0102419700.01	OsR498G0102419700.01	0.031869	3	0	0	0.057885	5	0.087871	6	0.135866	9	0.317971	21	0.257418	16	0.186167	12
OsR498G1119321900.01	OsR498G1119321900.01	6.65218	313	5.5941	245	5.47638	280	7.16195	349	7.80544	358	7.42564	347	8.54735	392	8.49004	373
OsR498G1018080200.01	OsR498G1018080200.01	0.554965	13	1.19015	26	0.405682	11	1.45769	35	0.838271	19	0.583901	14	0.578159	13	0.459581	10
OsR498G1221381600.01	OsR498G1221381600.01	0	0	0	0	0	0	0	0	0	0	0	0	0	0	0	0
OsR498G0611654200.01	OsR498G0611654200.01	277.228	21461	334.226	24265	327.679	27674	308.229	24762	399.545	30484	451.263	35026	417.375	31531	447.096	32696
OsR498G0102007400.01	OsR498G0102007400.01	10.8627	497	13.776	584	12.6349	627	11.5825	553	16.2339	736	19.0919	866	16.0202	701	16.5365	706
OsR498G1018829600.01	OsR498G1018829600.01	3.39066	110	4.62184	140	3.78861	134	3.77099	127	0.72174	23	0.741861	24	0.297376	10	0.967214	30
OsR498G0307330400.01	OsR498G0307330400.01	0.028935	6	0.109539	10	0.114495	11	0.017499	4	0	0	0.010742	3	0.004915	1	0.009004	2
Oryza_sativa_newGene_4077	--	0	0	0.279872	4	0	0	0	0	0.136203	2	0	0	0	0	0	0
OsR498G0612730500.01	OsR498G0612730500.01	2.35833	205	1.76488	149	2.60645	248	2.07655	196	1.64342	137	1.76547	157	1.84471	154	1.69435	137
OsR498G0307178000.01	OsR498G0307178000.01	14.3926	1143	15.8754	1181	17.1003	1434	15.6249	1291	19.6379	1536	20.1178	1594	17.3486	1318	20.1078	1515
OsR498G0407958700.01	OsR498G0407958700.01	18.0073	665	20.7594	719	20.3615	821	18.6263	715	20.3122	740	20.6716	767	19.0987	691	16.6583	583
OsR498G0815077300.01	OsR498G0815077300.01	664.783	21060	706.982	20976	625.564	21608	603.049	19828	565.598	17626	579.196	18305	527.54	16280	539.626	16088
OsR498G0407916500.01	OsR498G0407916500.01	0.951972	32	1.00186	26	1.18522	35	1.7628	53	1.09489	35	0.787667	24	1.2984	39	1.38534	36
OsR498G0407810900.01	OsR498G0407810900.01	0	0	0	0	0	0	0	0	0	0	0	0	0	0	0	0
OsR498G0917668400.01	OsR498G0917668400.01	12.2842	1831	12.1445	1710	13.0944	2124	11.4764	1783	11.8864	1740	12.2275	1836	11.2724	1645	12.0438	1700
OsR498G0509689200.01	OsR498G0509689200.01	4.58209	358	4.76577	347	5.08417	430	4.19345	338	3.16842	238	2.556	195	3.11295	233	2.62854	190
OsR498G1221759500.01	OsR498G1221759500.01	3.78573	167	2.99933	124	3.11196	154	2.39301	113	2.85686	123	2.45143	113	2.76863	118	2.27987	96
OsR498G1018122500.01	OsR498G1018122500.01	1.36557	95	0.85174	56	0.770455	59	1.02457	74	1.43667	99	1.29727	91	1.57651	107	1.37959	91
OsR498G0611725800.01	OsR498G0611725800.01	197.831	4279	204.679	4130	185.269	4369	198.632	4484	192.199	4117	183.844	3981	174.922	3723	177.026	3616
OsR498G1222070900.01	OsR498G1222070900.01	0	0	0	0	0	0	0	0	0	0	0	0	0	0	0	0
OsR498G0101035300.01	OsR498G0101035300.01	10.3825	939	10.4166	907	9.21154	944	9.18723	922	10.1945	894	9.06532	849	11.1609	971	9.64687	808
OsR498G0306394200.01	OsR498G0306394200.01	47.1313	2599	46.4824	2414	44.7006	2741	42.6794	2399	46.5345	2528	44.2854	2454	45.0872	2369	41.8491	2136
OsR498G0407483400.01	OsR498G0407483400.01	0	0	0.018574	3	0.010511	2	0	0	0.03649	7	0.011584	2	0	0	0.012247	2
OsR498G0510462100.01	OsR498G0510462100.01	0	0	0	0	0	0	0	0	0	0	0	0	0	0	0	0
OsR498G0917717300.01	OsR498G0917717300.01	29.6275	993	14.5382	629	22.9686	791	16.895	809	56.1538	1952	34.624	1601	46.1032	2075	53.8542	1841
OsR498G0409454600.01	OsR498G0409454600.01	2.67225	301	2.47834	263	3.643	429	2.82421	330	1.68578	181	1.81114	205	2.40352	228	1.81393	194
OsR498G0409549900.01	OsR498G0409549900.01	0	0	0	0	0	0	0	0	0	0	0	0	0	0	0	0
OsR498G0408677900.01	OsR498G0408677900.01	0.476876	32	0.752583	47	0.775754	56	0.629445	44	0.909263	60	0.689094	46	0.888121	58	0.943276	59
OsR498G0101134700.01	OsR498G0101134700.01	0.485274	62	0.308462	38	0.495914	71	0.398946	52	0.499251	65	1.09638	137	1.38824	163	1.18785	142
OsR498G1019080500.01	OsR498G1019080500.01	22.7291	953	21.7021	853	19.1888	876	21.0408	915	37.487	1552	36.8327	1549	51.7314	2114	48.5132	1921
Oryza_sativa_newGene_3394	--	0	0	0	0	0.329514	11	0	0	0	0	0	0	0	0	0	0
OsR498G0916926600.01	OsR498G0916926600.01	0	0	0	0	0	0	0	0	0	0	0	0	0	0	0	0
OsR498G1220986100.01	OsR498G1220986100.01	0	0	0	0	0	0	0	0	0	0	0	0	0	0	0	0
Oryza_sativa_newGene_4508	--	0.190053	10	0.219333	11	0.24455	14	0.347358	19	0.511824	26	0.317451	17	0.565794	29	0.404207	20
OsR498G0511278000.01	OsR498G0511278000.01	0.548155	13	0.5174	11	1.64787	40	1.06662	25	0.688142	16	0.753549	17	0.026766	1	0.70372	15
OsR498G0306489300.01	OsR498G0306489300.01	0	0	0	0	0	0	0	0	0	0	0	0	0	0	0	0
OsR498G0306817500.01	OsR498G0306817500.01	10.3707	481	8.58257	376	7.2139	368	8.73275	422	6.59724	303	7.6708	359	6.74266	308	6.53529	289
OsR498G0714789700.01	OsR498G0714789700.01	7.78951	417	7.93067	394	7.78206	453	7.8482	434	7.51238	396	8.60982	458	6.35114	317	7.75891	372
OsR498G0511189500.01	OsR498G0511189500.01	0	0	0	0	0	0	0	0	0	0	0	0	0	0	0	0
OsR498G0407734200.01	OsR498G0407734200.01	9.89926	1756	8.76758	1469	10.6973	2071	10.1764	1880	22.5701	3966	27.8626	4986	23.9266	4164	23.2666	3910
OsR498G0509722600.01	OsR498G0509722600.01	9.54758	853	10.0471	850	8.98006	883	9.34829	872	8.36363	738	9.83614	876	7.70536	679	8.36082	705
OsR498G0204802800.01	OsR498G0204802800.01	2.97876	175	4.27208	235	4.59223	294	5.39647	328	9.32075	539	7.46378	439	10.412	596	9.57229	530
OsR498G0101587000.01	OsR498G0101587000.01	4.21509	133	4.99167	147	3.58452	123	4.56932	149	3.51347	109	2.75303	87	4.30469	132	3.42256	102
OsR498G0713402900.01	OsR498G0713402900.01	284.796	10914	292.159	10188	288.491	11266	305.934	11020	419.339	15826	412.043	16040	559.927	19083	533.354	18250
OsR498G1221605200.01	OsR498G1221605200.01	0.275619	14	0.022701	2	0.163058	9	0.234952	12	0.135164	7	0.034454	2	0.057944	3	0.286378	13
OsR498G0205020500.01	OsR498G0205020500.01	1.64011	86	2.07282	102	1.9152	110	1.99081	109	2.09813	109	2.0063	106	1.12882	58	1.89226	94
OsR498G0203283300.01	OsR498G0203283300.01	0.170354	9	0.156683	8	0.216501	12	0.302488	16	0.223437	11	0.26732	14	0.062234	3	0.263551	13
OsR498G0917495200.01	OsR498G0917495200.01	26.6549	2658	28.2861	2662	28.7214	3142	27.1157	2806	29.0504	2870	27.549	2776	20.4699	1994	21.0777	2000
OsR498G0203463300.01	OsR498G0203463300.01	3.82029	385	2.71273	256	3.54259	389	3.62967	379	3.18987	317	3.26784	330	3.04846	299	3.63721	346
OsR498G0204585800.01	OsR498G0204585800.01	0	0	0	0	0	0	0.011127	1	0	0	0.011849	1	0.023011	1	0	0
OsR498G1018935500.01	OsR498G1018935500.01	10.6458	428	6.93996	262	5.35657	235	8.59107	359	8.33992	331	8.2916	335	12.467	489	9.72961	370
OsR498G0611738100.01	OsR498G0611738100.01	2.93709	192	3.13751	193	2.36098	166	2.77445	190	3.86182	245	3.85384	251	3.79361	243	3.4393	213
OsR498G0305644000.01	OsR498G0305644000.01	22.1454	2230	22.1431	2118	22.1574	2450	22.3225	2373	23.1544	2318	21.3274	2191	19.6885	1954	20.0203	1913
Oryza_sativa_newGene_4130	--	0.172072	6	0	0	0.43154	15	0.3284	11	0.320386	10	0.420224	14	0.733624	23	0.528821	16
OsR498G0714645900.01	OsR498G0714645900.01	4.07034	385	2.98716	265	2.53198	261	2.9433	289	4.58162	428	3.84173	364	3.5381	327	3.44375	308
OsR498G0305607400.01	OsR498G0305607400.01	0	0	0	0	0	0	0	0	0	0	0	0	0	0	0	0
OsR498G1018576700.01	OsR498G1018576700.01	5.05399	316	4.43742	255	4.50724	308	4.50813	293	4.19423	259	5.60934	350	5.08906	307	4.52173	268
OsR498G0203361000.01	OsR498G0203361000.01	11.5914	917	10.9906	811	11.5361	988	10.7378	874	9.03593	709	9.53971	745	6.75787	519	8.18973	599
Oryza_sativa_newGene_383	--	9.15663	907	10.2397	899	12.5311	1299	10.5731	1035	8.53903	799	7.67473	741	7.17485	650	7.64521	705
OsR498G0816595900.01	OsR498G0816595900.01	2.03892	153	2.06958	140	2.08914	157	1.82352	128	1.77408	121	1.6868	122	1.24874	81	1.90308	128
Oryza_sativa_newGene_1318	--	0	0	0.279535	8	0.055275	2	0.016868	1	0.148693	5	0.126558	4	0	0	0.032961	1
OsR498G0408769100.01	OsR498G0408769100.01	0.290733	4	0.186329	3	0.72569	10	0.573078	8	0.65852	9	0.44498	6	1.05982	13	0.945117	12
OsR498G1220784400.01	OsR498G1220784400.01	0.196797	13	0.115881	8	0.180964	13	0.286721	20	0.170922	12	0.148476	10	0.125357	9	0.231938	15
OsR498G0305883700.01	OsR498G0305883700.01	15.7788	399	13.4612	326	12.1392	343	14.3362	385	17.0245	432	17.7945	458	14.8711	375	15.0706	364
OsR498G0306322300.01	OsR498G0306322300.01	0	0	0.001026	1	0	0	0	0	0	0	0	0	0	0	0	0
OsR498G0307220900.01	OsR498G0307220900.01	17.4891	1702	19.1161	1720	16.5089	1746	16.8968	1697	17.5045	1673	16.9149	1652	16.5239	1569	16.4541	1508
OsR498G0305245400.01	OsR498G0305245400.01	2.00822	82	2.2492	89	1.95176	89	2.02914	88	1.98065	81	2.57422	88	1.76502	70	2.39629	90
OsR498G0916660600.01	OsR498G0916660600.01	0	0	0	0	0	0	0	0	0	0	0	0	0	0	0	0
OsR498G0409522200.01	OsR498G0409522200.01	0	0	0	0	0	0	0	0	0	0	0	0	0	0	0.116105	2
OsR498G0511161300.01	OsR498G0511161300.01	19.7087	2227	18.4729	1948	19.7052	2409	18.2967	2147	17.3283	1911	17.1182	1938	15.6841	1727	16.3647	1732
OsR498G0714940500.01	OsR498G0714940500.01	42.8328	1463	28.6406	916	31.6346	1175	31.7827	1111	63.9333	2145	63.3594	2132	102.95	3412	108.96	3480
OsR498G0100258600.01	OsR498G0100258600.01	4.53595	236	2.39392	117	1.89276	107	2.93222	158	2.28097	117	2.49501	130	2.86092	145	2.54148	125
OsR498G0306763100.01	OsR498G0306763100.01	14.5722	2345	13.1454	2028	13.752	2455	14.124	2373	14.4329	2310	14.2221	2333	14.1462	2289	13.4754	2066
OsR498G1119660500.01	OsR498G1119660500.01	4.00537	683	3.6197	578	3.37346	626	3.27288	578	5.18413	871	5.99326	1023	6.80802	1131	6.34604	1021
OsR498G0101357400.01	OsR498G0101357400.01	0	0	0.051111	2	0.149943	4	0.025402	1	0	0	0	0	0.294781	7	0.081092	2
OsR498G0815764300.01	OsR498G0815764300.01	19.2265	1300	21.687	1372	19.4138	1502	19.3104	1337	19.2184	1308	18.9244	1289	19.0481	1261	18.5802	1216
OsR498G0611611000.01	OsR498G0611611000.01	7.73476	761	7.09936	673	7.15226	779	7.11961	737	5.03862	497	6.16132	617	2.87546	280	2.98333	278
OsR498G0307404900.01	OsR498G0307404900.01	0.584084	27	0.840919	36	0.289681	15	0.942078	44	1.41946	63	0.732823	33	0.742415	33	0.974039	42
Oryza_sativa_newGene_1312	--	0	0	0	0	0	0	0	0	0.206284	3	0	0	0.135865	2	0.459179	7
OsR498G0511203000.01	OsR498G0511203000.01	2.11223	299	1.73496	239	2.14751	338	2.15545	308	1.84759	272	1.53039	202	1.70459	247	1.75382	237
OsR498G0101170800.01	OsR498G0101170800.01	0	0	0	0	0	0	0	0	0	0	0	0	0	0	0	0
OsR498G0204736700.01	OsR498G0204736700.01	17.2006	2546	16.5566	2300	19.5414	3140	20.2752	3101	8.3153	1206	7.96725	1178	7.21799	1034	7.35252	1011
OsR498G0202834300.01	OsR498G0202834300.01	0.072688	3	0	0	0	0	0	0	0	0	0	0	0	0	0	0
OsR498G0305791300.01	OsR498G0305791300.01	35.0672	2026	93.1466	5041	65.521	4122	88.2491	5286	3.59554	205	12.4181	719	1.95657	111	1.84684	101
OsR498G0714447600.01	OsR498G0714447600.01	0.273063	32	0.223127	25	0.60355	77	0.645605	78	1.55096	178	0.672501	79	0.891109	101	0.710902	78
OsR498G0917221300.01	OsR498G0917221300.01	0	0	0	0	0	0	0	0	0	0	0	0	0	0	0	0
OsR498G0612633600.01	OsR498G0612633600.01	0	0	0	0	0	0	0	0	0	0	0.055242	2	0	0	0.083295	2
OsR498G0917157500.01	OsR498G0917157500.01	5.24759	357	4.82864	308	4.47516	332	4.76217	336	5.41475	363	4.69135	320	6.25617	415	5.82213	374
OsR498G1119298800.01	OsR498G1119298800.01	33.0921	3034	35.4903	3020	37.3744	3766	35.1117	3336	26.5295	2372	25.7947	2373	23.0443	2051	22.6542	1936
OsR498G0714374000.01	OsR498G0714374000.01	39.8311	4036	41.8228	3914	42.448	4683	39.3335	4107	46.6703	4643	47.2639	4754	41.5961	4079	43.2323	4112
OsR498G0510353800.01	OsR498G0510353800.01	0	0	0	0	0.058379	4	0.015401	1	0.00409	1	0.002513	1	0	0	0	0
OsR498G0917974300.01	OsR498G0917974300.01	25.0202	2855	24.9084	2657	28.4018	3521	27.9925	3311	16.0243	1797	12.8908	1469	12.2956	1366	11.769	1261
OsR498G0202871400.01	OsR498G0202871400.01	12.6625	572	11.0419	469	10.0571	502	13.8553	644	8.5537	372	6.92364	311	8.45612	367	6.83618	291
OsR498G0409280200.01	OsR498G0409280200.01	7.35588	455	9.676	578	9.09342	631	9.18715	591	9.90664	619	9.78063	622	9.59605	594	10.6079	631
OsR498G0204115300.01	OsR498G0204115300.01	0	0	0	0	0	0	0	0	0	0	0	0	0	0	0	0
OsR498G1019120200.01	OsR498G1019120200.01	1.45633	87	1.49919	84	1.9746	128	1.84912	115	1.52567	90	1.37801	83	1.24134	73	1.3085	74
OsR498G0408332200.01	OsR498G0408332200.01	0	0	0	0	0	0	0	0	0	0	0	0	0	0	0	0
OsR498G0102006500.01	OsR498G0102006500.01	4.10693	311	3.37806	241	3.06341	253	3.39119	266	2.25969	169	3.36291	256	3.39814	252	3.86812	277
OsR498G0409378000.01	OsR498G0409378000.01	1.02033	68	1.4687	83	1.24726	81	1.13861	73	0.978189	63	0.920373	61	0.944993	53	0.767675	48
OsR498G0815594900.01	OsR498G0815594900.01	0	0	0	0	0	0	0	0	0	0	0	0	0.401374	5	0	0
OsR498G0101916300.01	OsR498G0101916300.01	0.138487	4	0.06643	2	0.254754	8	0.076557	3	0.217385	6	0.543248	14	0.6097	16	0.377942	10
OsR498G0713873700.01	OsR498G0713873700.01	0	0	0	0	0	0	0	0	0	0	0	0	0.031945	2	0.066635	4
OsR498G0101813400.01	OsR498G0101813400.01	8.38747	456	8.32686	428	7.95844	483	7.86372	443	8.68304	465	7.74476	422	7.69736	408	7.46164	387
Oryza_sativa_newGene_3128	--	2.16446	129	1.25161	73	2.11602	135	2.03179	121	2.72269	160	1.86998	113	2.52548	142	3.47564	197
OsR498G0816391800.01	OsR498G0816391800.01	55.7715	3340	55.4647	3143	49.5078	3097	55.6476	3367	57.6896	3435	59.2343	3556	55.7224	3212	53.5589	3086
OsR498G0509569600.01	OsR498G0509569600.01	48.2195	7273	49.951	7063	47.9925	7890	46.2849	7245	44.3704	6606	49.5986	7500	40.3887	5928	38.2982	5458
OsR498G0204912700.01	OsR498G0204912700.01	0	0	0	0	0	0	0	0	0	0	0	0	0	0	0	0
OsR498G0407895700.01	OsR498G0407895700.01	0	0	0	0	0	0	0	0	0	0	0	0	0	0	0	0
OsR498G0714212500.01	OsR498G0714212500.01	23.4873	995	25.4202	1001	22.7181	1042	21.1991	931	23.7126	987	23.9281	1003	21.0105	867	21.6024	865
Oryza_sativa_newGene_2544	--	0.019786	2	0.125758	10	0.078452	8	0.062086	6	0.527935	40	0.34764	30	0.097694	8	0.196893	15
OsR498G0102517200.01	OsR498G0102517200.01	0	0	0	0	0	0	0	0	0	0	0	0	0	0	0	0
OsR498G1119440900.01	OsR498G1119440900.01	0	0	0	0	0	0	0	0	0	0	0	0	0	0	0	0
OsR498G0612981600.01	OsR498G0612981600.01	0.109442	2	0.255537	6	0.01901	1	0.050403	1	0.131708	3	0.062384	2	0	0	0	0
OsR498G0100012800.01	OsR498G0100012800.01	17.0373	800	15.1605	667	18.1188	931	18.5422	909	6.34279	289	3.92352	181	4.53281	203	5.64613	240
OsR498G1120604000.01	OsR498G1120604000.01	0.093034	8	0.089774	6	0.132376	10	0.154109	11	0	0	0.246021	18	0.057752	4	0.074409	6
OsR498G0612258000.01	OsR498G0612258000.01	1.28705	61	1.06863	47	1.352	69	0.640196	31	1.03112	48	1.78682	84	1.29077	59	0.932427	42
Oryza_sativa_newGene_4272	--	0.715092	46	1.2183	73	0.865329	60	1.13651	75	0.569045	36	1.24302	79	1.01426	63	1.27987	77
OsR498G0100613500.01	OsR498G0100613500.01	0	0	0	0	0	0	0	0	0	0	0	0	0	0	0	0
OsR498G0408380600.01	OsR498G0408380600.01	0	0	0	0	0	0	0	0	0.033682	2	0	0	0.089255	5	0.020796	2
OsR498G0408339400.01	OsR498G0408339400.01	0	0	0	0	0	0	0	0	0	0	0	0	0	0	0	0
OsR498G0815813000.01	OsR498G0815813000.01	15.2654	2349	14.8216	2137	13.7002	2305	14.3135	2280	13.6276	2063	13.699	2117	12.2682	1845	13.0278	1880
OsR498G0408600400.01	OsR498G0408600400.01	0.95798	29	1.20749	34	1.16733	38	1.1819	37	1.39954	41	1.34826	40	0.761157	22	0.813785	23
OsR498G0409015600.01	OsR498G0409015600.01	5.45439	281	6.25569	306	5.65023	325	6.81468	371	5.67026	296	4.03723	215	3.66718	188	5.032	236
OsR498G0204410900.01	OsR498G0204410900.01	0	0	0	0	0	0	0	0	0	0	0	0	0	0	0	0
OsR498G0305913400.01	OsR498G0305913400.01	0	0	0	0	0	0	0	0	0	0	0	0	0	0	0	0
Oryza_sativa_newGene_4005	--	0.132861	2	0.116353	2	0	0	0	0	0	0	0	0	0.324268	5	0	0
OsR498G0100172600.01	OsR498G0100172600.01	0.549113	44	0.515845	39	0.398802	35	0.547238	46	0.684622	52	0.48632	38	0.564688	44	0.628552	47
OsR498G0714737100.01	OsR498G0714737100.01	8.57553	615	8.53366	569	8.86625	700	7.78407	582	8.90834	654	8.7982	641	7.83399	567	8.48723	575
OsR498G0611973800.01	OsR498G0611973800.01	0.278846	14	0.032625	2	0.127666	7	0.181882	9	0.147954	7	0.133066	7	0.025106	2	0	0
OsR498G0101324200.01	OsR498G0101324200.01	0	0	0	0	0	0	0	0	0	0	0.052398	1	0	0	0	0
OsR498G0305788900.01	OsR498G0305788900.01	0.177948	3	0	0	0	0	0	0	0.168774	3	0	0	0.068296	1	0.214056	3
OsR498G0713984800.01	OsR498G0713984800.01	0	0	0	0	0.061315	3	0.080305	3	0	0	0	0	0.083227	3	0.076947	3
OsR498G0816450600.01	OsR498G0816450600.01	57.7143	4271	49.5203	3434	54.5366	4396	50.9265	3908	57.8291	4218	61.3081	4544	64.6415	4665	63.7952	4458
OsR498G0917925200.01	OsR498G0917925200.01	0.277323	15	0.249773	13	0.191057	11	0.309913	17	0.072216	4	0.053077	3	0.130487	7	0.038213	2
OsR498G0101179400.01	OsR498G0101179400.01	74.4219	9387	76.8236	8896	74.6318	10163	81.8066	9515	64.819	7733	70.6782	7842	53.7315	6891	63.5787	6847
OsR498G0204386200.01	OsR498G0204386200.01	5.9035	406	5.5428	358	6.49564	487	4.89889	350	7.55739	513	7.53466	519	7.0916	476	8.46461	550
OsR498G0102690700.01	OsR498G0102690700.01	10.1236	831	12.0005	923	15.9005	1421	14.8368	1262	10.6728	863	22.696	1865	27.2745	2182	27.2637	2112
OsR498G0917306400.01	OsR498G0917306400.01	0	0	0	0	0	0	0	0	0	0	0	0	0	0	0	0
OsR498G0101026700.01	OsR498G0101026700.01	0.356872	15	0.575924	22	0.929302	41	0.730538	31	1.09165	44	1.09646	45	0.744365	30	1.03406	40
OsR498G0510406100.01	OsR498G0510406100.01	3.11228	107	4.81219	155	3.49656	131	5.98137	212	4.10419	139	3.88901	134	4.04163	136	3.97003	129
OsR498G0815403000.01	OsR498G0815403000.01	0.89715	67	0.861291	61	1.25181	102	0.467355	37	0.94787	70	0.823559	62	0.739877	54	0.994049	70
OsR498G0204605900.01	OsR498G0204605900.01	0.841607	22	0.337658	8	1.11647	31	0.649112	17	0.562827	15	0.702904	18	0.231106	6	0	0
OsR498G0511223000.01	OsR498G0511223000.01	0.437519	23	0.587126	29	0.271593	16	0.56928	31	0.288169	15	0.51555	27	0.419149	22	0.182533	9
OsR498G0815088900.01	OsR498G0815088900.01	6.57878	792	5.49181	620	6.06226	794	5.91303	735	6.78036	803	5.75995	692	4.70907	552	5.19446	588
OsR498G0101504200.01	OsR498G0101504200.01	44.4257	5646	45.7242	5449	49.3184	6850	43.9561	5797	41.6733	5240	43.9542	5596	39.607	4903	42.4959	5101
OsR498G1221645800.01	OsR498G1221645800.01	1.82466	215	1.36085	150	1.51899	195	1.39553	170	5.89571	679	5.4939	647	5.06477	573	4.88032	541
OsR498G0305786000.01	OsR498G0305786000.01	5.22241	208	3.29431	125	3.50238	173	2.15795	93	13.3774	542	16.7752	697	65.6773	2669	64.9919	2584
OsR498G0511440700.01	OsR498G0511440700.01	7.74735	763	9.9832	863	9.00478	1000	9.71361	957	6.88608	643	8.57208	819	8.04262	799	8.6953	760
OsR498G0305522400.01	OsR498G0305522400.01	8.86291	764	7.77378	621	8.65487	811	8.57865	772	9.947	846	10.7528	929	9.68053	801	9.63266	787
OsR498G0714934800.01	OsR498G0714934800.01	12.2932	1367	13.091	1346	13.2442	1528	11.9799	1404	12.2723	1290	12.0326	1274	11.5115	1222	9.94126	1057
OsR498G0102038700.01	OsR498G0102038700.01	23.8665	2096	23.8707	1965	23.9131	2286	22.9276	2088	18.3145	1584	18.3884	1614	16.8984	1449	17.0198	1410
OsR498G0102082700.01	OsR498G0102082700.01	13.2323	1894	14.2554	1900	14.5239	2259	12.996	1921	13.5058	1902	14.2859	2049	14.0036	1950	13.1773	1775
Oryza_sativa_newGene_972	--	6.65945	466	6.26721	401	7.54245	579	7.402	498	5.42544	368	7.32089	477	5.82438	382	6.74018	401
Oryza_sativa_newGene_4072	--	0	0	0	0	0	0	0	0	0.332336	4	0	0	0	0	0	0
OsR498G0307271400.01	OsR498G0307271400.01	5.44077	532	6.30673	578	7.28128	775	5.99225	607	5.80413	559	5.29709	519	4.84456	462	4.43719	410
OsR498G0305447400.01	OsR498G0305447400.01	14.8745	1274	16.469	1299	16.9613	1580	16.9417	1486	35.7382	3006	34.2934	2902	35.1067	2889	38.354	3050
OsR498G0306077000.01	OsR498G0306077000.01	0.183783	9	0.111368	5	0.226432	12	0.20701	10	0.339773	16	0.300281	14	0.144997	7	0.329775	15
OsR498G0917195400.01	OsR498G0917195400.01	0.072226	2	0	0	0.004046	1	0	0	0.058122	2	0	0	0	0	0	0
OsR498G0816590900.01	OsR498G0816590900.01	9.27826	828	8.48025	710	9.75585	969	9.37679	873	8.76145	766	9.87421	863	10.0545	883	8.39506	697
OsR498G0203378400.01	OsR498G0203378400.01	8.23992	436	7.1588	355	7.76285	447	7.09989	390	12.2487	640	9.82002	521	9.62075	495	10.4272	521
OsR498G0714675800.01	OsR498G0714675800.01	0.178991	6	0.228393	7	0.225271	8	0.63717	21	0.20504	7	0.037168	2	0	0	0.226535	7
OsR498G0917762300.01	OsR498G0917762300.01	23.5099	4485	22.9916	4113	23.3158	4833	22.2598	4407	24.5775	4625	26.8534	5135	25.9827	4837	26.5063	4775
OsR498G0510820700.01	OsR498G0510820700.01	0.159996	9	0.225702	11	0.150776	9	0.40106	22	0.513127	26	0.722791	37	0.49762	25	1.22052	59
OsR498G0205045700.01	OsR498G0205045700.01	4.02488	551	3.90957	509	3.94479	592	3.29606	471	3.84496	511	4.6614	653	7.09693	965	7.61548	980
OsR498G1221951100.01	OsR498G1221951100.01	7.19698	478	6.95362	433	5.96358	431	6.57448	453	4.27618	280	4.20958	280	3.85969	250	4.79995	301
OsR498G0101347500.01	OsR498G0101347500.01	17.2184	1536	17.6558	1430	21.4538	2108	19.1691	1828	51.2689	4720	53.8553	4942	49.0096	4459	48.7225	4251
OsR498G0307343400.01	OsR498G0307343400.01	0.562603	19	0.341349	11	0.446664	16	0.405954	14	0.406381	14	0.072627	3	0.173058	6	0.058415	2
OsR498G0102757000.01	OsR498G0102757000.01	7.39614	245	6.54059	203	7.99341	288	8.88395	305	3.29369	108	1.87211	62	2.0838	68	2.33092	73
OsR498G1221797000.01	OsR498G1221797000.01	0	0	0	0	0	0	0	0	0	0	0	0	0	0	0	0
Oryza_sativa_newGene_2753	--	0.706226	33	1.70657	75	2.04079	104	1.74241	84	0.18703	9	0.167547	8	0.110462	5	0.051781	3
OsR498G1221342900.01	OsR498G1221342900.01	14.3551	2064	13.8898	1853	13.7064	2122	14.0941	2079	8.50483	1198	7.57381	1078	6.87697	961	7.08321	928
OsR498G1120043200.01	OsR498G1120043200.01	0	0	0	0	0	0	0	0	0	0	0	0	0	0	0.090952	2
OsR498G0816279900.01	OsR498G0816279900.01	5.16237	287	4.44473	236	4.52213	268	4.15367	244	5.6172	313	7.34459	417	10.1806	514	9.30913	490
OsR498G1120617100.01	OsR498G1120617100.01	1.98702	64	1.99406	60	2.11838	74	1.80683	60	3.62077	115	4.43128	142	2.19891	69	2.62105	80
OsR498G1120747000.01	OsR498G1120747000.01	1.15908	75	1.12062	68	0.89457	63	0.890321	60	0.623574	40	0.224506	15	0.516569	33	0.781895	48
OsR498G0916877500.01	OsR498G0916877500.01	37.6919	2902	38.6575	2645	37.9992	3103	41.5086	3326	43.7762	3469	46.6307	3620	50.452	3458	56.7437	3421
Oryza_sativa_newGene_1489	--	0.228406	4	0.402744	7	0.374066	7	0	0	0.222623	4	0	0	0	0	0.071905	2
OsR498G1120419800.01	OsR498G1120419800.01	5.87945	442	5.20645	369	5.29299	439	5.1232	401	5.05782	377	2.92036	232	4.29898	320	5.1016	369
OsR498G0714951100.01	OsR498G0714951100.01	0	0	0	0	0	0	0	0	0	0	0	0	0	0	0	0
OsR498G0102029900.01	OsR498G0102029900.01	0	0	0	0	0	0	0	0	0	0	0	0	0	0	0	0
[truncated: 39,595 more rows]

## Sheet: Table S2 DEGs
#ID	gene_name	CK-1_FPKM	CK-1_count	CK-2_FPKM	CK-2_count	CK-3_FPKM	CK-3_count	CK-4_FPKM	CK-4_count	US-1_FPKM	US-1_count	US-2_FPKM	US-2_count	US-3_FPKM	US-3_count	US-4_FPKM	US-4_count	Pvalue	log2FC	regulated	COG_class	COG_class_annotation	GO_annotation	KEGG_annotation	KEGG_pathway_annotation	KOG_class	KOG_class_annotation	Pfam_annotation	Swiss_Prot_annotation	eggNOG_class	eggNOG_class_annotation	NR_annotation	GO_second_level_annotation
OsR498G0204762300.01	OsR498G0204762300.01	172.06	13019	161.483	11450	159.356	13133	172.306	13520	75.7135	5647	67.1083	5086	78.6861	5806	74.8735	5350	2.38402e-66	-1.14455	down	[C]	Energy production and conversion	Cellular Component: chloroplast thylakoid membrane (GO:0009535);; Cellular Component: chloroplast envelope (GO:0009941);; Biological Process: vitamin E biosynthetic process (GO:0010189);; Biological Process: chlorophyll biosynthetic process (GO:0015995);; Molecular Function: oxidoreductase activity, acting on the CH-CH group of donors, NAD or NADP as acceptor (GO:0016628);; Biological Process: cy…	K10960|0|osa:4330711|K10960 geranylgeranyl diphosphate/geranylgeranyl-bacteriochlorophyllide a reductase [EC:1.3.1.83 1.3.1.111] | (RefSeq) geranylgeranyl diphosphate reductase, chloroplastic	Porphyrin and chlorophyll metabolism (ko00860);; Terpenoid backbone biosynthesis (ko00900)	--	--	FAD binding domain;; Glucose inhibited division protein A	Geranylgeranyl diphosphate reductase, chloroplastic OS=Oryza sativa subsp. japonica OX=39947 GN=CHLP PE=2 SV=1	C	Energy production and conversion	Os02g0744900, partial [Oryza sativa Japonica Group]	cellular component: cell (GO:0005623);; cellular component: membrane (GO:0016020);; cellular component: organelle (GO:0043226);; cellular component: organelle part (GO:0044422);; cellular component: cell part (GO:0044464);; biological process: metabolic process (GO:0008152);; biological process: cellular process (GO:0009987);; biological process: single-organism process (GO:0044699);; molecular f…
OsR498G0101562800.01	OsR498G0101562800.01	2.02874	240	2.21915	246	2.1646	278	2.49377	304	1.10023	128	0.806736	95	0.917272	107	0.454958	50	6.03363e-10	-1.36478	down	[M]	Cell wall/membrane/envelope biogenesis	Molecular Function: protein serine/threonine kinase activity (GO:0004674);; Molecular Function: protein tyrosine kinase activity (GO:0004713);; Molecular Function: ATP binding (GO:0005524);; Biological Process: protein phosphorylation (GO:0006468);;	--	--	[T]	Signal transduction mechanisms	Protein of unknown function (DUF1221);; Protein tyrosine kinase;; Protein kinase domain	Light-sensor Protein kinase OS=Ceratodon purpureus OX=3225 GN=PHY1 PE=3 SV=3	T	Signal transduction mechanisms	hypothetical protein OsI_02905 [Oryza sativa Indica Group]	biological process: metabolic process (GO:0008152);; biological process: cellular process (GO:0009987);; molecular function: catalytic activity (GO:0003824);; molecular function: binding (GO:0005488)
OsR498G1119427200.01	OsR498G1119427200.01	1.59463	146	1.16972	103	1.28086	129	1.77446	166	0.543153	51	0.422856	40	0.275193	26	0.391132	35	6.6039e-13	-1.68219	down	[T]	Signal transduction mechanisms	Molecular Function: DNA binding (GO:0003677);; Molecular Function: RNA binding (GO:0003723);; Molecular Function: acid phosphatase activity (GO:0003993);; Cellular Component: cytoplasmic vesicle (GO:0016023);; Biological Process: RNA metabolic process (GO:0016070);; Molecular Function: metal ion binding (GO:0046872);;	K22390|0|osa:4349795|K22390 acid phosphatase type 7 | (RefSeq) purple acid phosphatase 22	--	[G]	Carbohydrate transport and metabolism	Calcineurin-like phosphoesterase;; Purple acid Phosphatase, N-terminal domain;; Iron/zinc purple acid phosphatase-like protein C	Purple acid phosphatase 22 OS=Arabidopsis thaliana OX=3702 GN=PAP22 PE=2 SV=1	S	Function unknown	hypothetical protein OsJ_32987 [Oryza sativa Japonica Group]	molecular function: binding (GO:0005488);; biological process: metabolic process (GO:0008152);; biological process: cellular process (GO:0009987);; molecular function: catalytic activity (GO:0003824)
OsR498G0510480600.01	OsR498G0510480600.01	17.1139	2282	14.3953	1798	17.1598	2491	16.4019	2268	38.2473	5025	44.4462	5923	54.9228	7127	58.797	7401	5.48152e-33	1.58835	up	[T]	Signal transduction mechanisms	Molecular Function: protein serine/threonine kinase activity (GO:0004674);; Molecular Function: protein tyrosine kinase activity (GO:0004713);; Molecular Function: ATP binding (GO:0005524);; Biological Process: protein phosphorylation (GO:0006468);; Cellular Component: cytoplasmic vesicle (GO:0016023);;	--	--	[T]	Signal transduction mechanisms	Protein tyrosine kinase;; Protein kinase domain;; Carbohydrate-binding protein of the ER;; Di-glucose binding within endoplasmic reticulum	Receptor-like protein kinase FERONIA OS=Arabidopsis thaliana OX=3702 GN=FER PE=1 SV=1	T	Signal transduction mechanisms	PREDICTED: receptor-like protein kinase FERONIA [Oryza sativa Japonica Group]	biological process: metabolic process (GO:0008152);; biological process: cellular process (GO:0009987);; molecular function: catalytic activity (GO:0003824);; molecular function: binding (GO:0005488)
OsR498G0204496800.01	OsR498G0204496800.01	0.976366	51	0.759421	37	1.62423	87	1.4859	78	2.64939	131	3.43494	173	3.37655	172	3.35298	163	4.56999e-09	1.35984	up	--	--	Molecular Function: nucleic acid binding (GO:0003676);; Molecular Function: zinc ion binding (GO:0008270);; Biological Process: DNA integration (GO:0015074);;	--	--	--	--	--	--	L	Replication, recombination and repair	uncharacterized protein LOC109783538 [Aegilops tauschii subsp. tauschii]	molecular function: binding (GO:0005488);; biological process: metabolic process (GO:0008152);; biological process: cellular process (GO:0009987)
Oryza_sativa_newGene_1430	--	0.252803	8	0.109352	8	0.213715	17	0.159941	12	1.38179	70	2.02788	103	1.3208	59	1.19815	55	2.05844e-14	2.47732	up	--	--	Cellular Component: plastid (GO:0009536);;	--	--	--	--	--	--	--	--	Os07g0296000, partial [Oryza sativa Japonica Group]	cellular component: cell (GO:0005623);; cellular component: organelle (GO:0043226);; cellular component: cell part (GO:0044464)
OsR498G0917537700.01	OsR498G0917537700.01	5.58425	332	4.17162	233	5.47227	355	6.45152	398	1.90934	112	1.42907	86	1.19	69	1.32204	75	1.91056e-22	-1.81358	down	--	--	Biological Process: pentose-phosphate shunt (GO:0006098);; Biological Process: rRNA processing (GO:0006364);; Cellular Component: chloroplast (GO:0009507);; Biological Process: response to blue light (GO:0009637);; Biological Process: response to high light intensity (GO:0009644);; Biological Process: response to sucrose (GO:0009744);; Biological Process: photosynthesis, light harvesting (GO:0009…	K08908|0|osa:4347166|K08908 light-harvesting complex I chlorophyll a/b binding protein 2 | (RefSeq) chlorophyll a-b binding protein, chloroplastic	Photosynthesis - antenna proteins (ko00196)	--	--	Chlorophyll A-B binding protein	Photosystem I chlorophyll a/b-binding protein 6, chloroplastic OS=Arabidopsis thaliana OX=3702 GN=LHCA6 PE=1 SV=1	S	Function unknown	hypothetical protein OsI_31519 [Oryza sativa Indica Group]	biological process: metabolic process (GO:0008152);; biological process: cellular process (GO:0009987);; biological process: single-organism process (GO:0044699);; cellular component: cell (GO:0005623);; cellular component: organelle (GO:0043226);; cellular component: cell part (GO:0044464);; biological process: response to stimulus (GO:0050896);; biological process: biological regulation (GO:006…
OsR498G0204189400.01	OsR498G0204189400.01	1.68962	54	1.45129	44	1.4469	51	2.54697	84	0.489159	16	0.638156	21	0.976039	31	0.425642	13	6.21999e-05	-1.30677	down	--	--	Cellular Component: plastid (GO:0009536);; Cellular Component: cytoplasmic vesicle (GO:0016023);;	--	--	--	--	--	--	--	--	unnamed protein product [Oryza sativa Japonica Group]	cellular component: cell (GO:0005623);; cellular component: organelle (GO:0043226);; cellular component: cell part (GO:0044464)
OsR498G0815678600.01	OsR498G0815678600.01	2.56117	315	3.0804	341	2.98513	394	2.62015	342	6.58795	819	7.59016	946	8.59262	1048	8.65703	1016	3.52878e-38	1.51867	up	--	--	Biological Process: defense response (GO:0006952);; Molecular Function: ADP binding (GO:0043531);;	--	--	[T]	Signal transduction mechanisms	NB-ARC domain	Putative disease resistance RPP13-like protein 3 OS=Arabidopsis thaliana OX=3702 GN=RPP13L3 PE=3 SV=1	S	Function unknown	PREDICTED: putative disease resistance RPP13-like protein 2 [Oryza sativa Japonica Group]	biological process: response to stimulus (GO:0050896);; molecular function: binding (GO:0005488)
OsR498G0102313000.01	OsR498G0102313000.01	14.8569	1340	14.6383	1237	16.1643	1588	14.9306	1396	8.2277	732	8.56373	774	4.7107	415	4.80409	409	7.89101e-11	-1.15774	down	[DPM]	Cell cycle control, cell division, chromosome partitioning;; Inorganic ion transport and metabolism;; Cell wall/membrane/envelope biogenesis	Molecular Function: copper ion binding (GO:0005507);; Biological Process: response to water deprivation (GO:0009414);; Cellular Component: cytoplasmic vesicle (GO:0016023);; Biological Process: lignin catabolic process (GO:0046274);; Cellular Component: apoplast (GO:0048046);; Molecular Function: hydroquinone:oxygen oxidoreductase activity (GO:0052716);; Biological Process: oxidation-reduction pr…	K05909|0|osa:4327501|K05909 laccase [EC:1.10.3.2] | (RefSeq) laccase-12/13-like	--	[Q]	Secondary metabolites biosynthesis, transport and catabolism	Multicopper oxidase;; Multicopper oxidase;; Multicopper oxidase	Laccase-13 OS=Oryza sativa subsp. japonica OX=39947 GN=LAC13 PE=2 SV=1	Q	Secondary metabolites biosynthesis, transport and catabolism	hypothetical protein OsI_04394 [Oryza sativa Indica Group]	molecular function: binding (GO:0005488);; biological process: response to stimulus (GO:0050896);; biological process: metabolic process (GO:0008152);; biological process: cellular process (GO:0009987);; biological process: single-organism process (GO:0044699);; cellular component: extracellular region (GO:0005576);; molecular function: catalytic activity (GO:0003824)
OsR498G0100178800.01	OsR498G0100178800.01	152.735	5593	79.6442	2734	105.568	4208	97.3035	3697	342.252	12354	205.891	7549	338.406	12082	350.693	12120	3.73771e-09	1.44734	up	--	--	Molecular Function: DNA binding (GO:0003677);; Molecular Function: copper ion binding (GO:0005507);; Biological Process: defense response (GO:0006952);; Molecular Function: ADP binding (GO:0043531);;	--	--	--	--	Metallothionein	Metallothionein-like protein 2A OS=Oryza sativa subsp. japonica OX=39947 GN=MT2A PE=2 SV=1	S	Function unknown	hypothetical protein OsI_00402 [Oryza sativa Indica Group]	molecular function: binding (GO:0005488);; biological process: response to stimulus (GO:0050896)
OsR498G0917198200.01	OsR498G0917198200.01	1.49685	99	1.43551	89	1.5215	110	1.35624	93	15.5236	1007	8.348	550	7.74655	497	8.87498	552	3.82071e-38	2.70019	up	--	--	Cellular Component: plastid (GO:0009536);;	--	--	--	--	F-box-like;; F-box domain	--	S	Function unknown	PREDICTED: uncharacterized protein LOC4346787 [Oryza sativa Japonica Group]	cellular component: cell (GO:0005623);; cellular component: organelle (GO:0043226);; cellular component: cell part (GO:0044464)
OsR498G1018152900.01	OsR498G1018152900.01	479.886	20021	726.365	28396	578.082	26268	550.3	23808	307.254	12636	258.215	10791	173.74	7068	182.432	7187	9.47051e-09	-1.27253	down	--	--	Cellular Component: cytoplasmic vesicle (GO:0016023);;	--	--	--	--	Pollen proteins Ole e I like	Proline-rich protein 4 OS=Arabidopsis thaliana OX=3702 GN=PRP4 PE=2 SV=1	S	Function unknown	PREDICTED: proline-rich protein 4 [Oryza sativa Japonica Group]	--
OsR498G0204569800.01	OsR498G0204569800.01	3.5777	360	2.09526	199	3.34352	365	3.13013	328	1.71018	176	1.10543	112	0.625356	64	0.417699	46	2.22741e-06	-1.44998	down	[E]	Amino acid transport and metabolism	Cellular Component: plasma membrane (GO:0005886);; Biological Process: response to nitrate (GO:0010167);; Molecular Function: nitrate transmembrane transporter activity (GO:0015112);; Biological Process: nitrate transport (GO:0015706);; Biological Process: response to cadmium ion (GO:0046686);;	--	--	[E]	Amino acid transport and metabolism	POT family	Protein NRT1/ PTR FAMILY 7.3 OS=Arabidopsis thaliana OX=3702 GN=NPF7.3 PE=1 SV=2	E	Amino acid transport and metabolism	hypothetical protein OsI_08532 [Oryza sativa Indica Group]	cellular component: cell (GO:0005623);; cellular component: membrane (GO:0016020);; cellular component: cell part (GO:0044464);; biological process: response to stimulus (GO:0050896);; biological process: localization (GO:0051179);; molecular function: transporter activity (GO:0005215)
OsR498G0305816900.01	OsR498G0305816900.01	8.28907	294	9.74602	323	7.06001	272	8.994	330	3.83517	139	4.35735	155	3.6769	128	2.52178	85	4.27361e-11	-1.17325	down	--	--	--	--	--	--	--	--	--	--	--	--	--
OsR498G0511114900.01	OsR498G0511114900.01	2.20742	102	2.05613	89	1.77318	89	2.74056	131	1.21087	55	0.649606	30	0.668822	31	0.456981	20	5.13896e-07	-1.42098	down	--	--	Cellular Component: chloroplast (GO:0009507);; Biological Process: leaf morphogenesis (GO:0009965);; Biological Process: cell differentiation (GO:0030154);; Biological Process: positive regulation of transcription, DNA-templated (GO:0045893);;	--	--	--	--	Domain of unknown function (DUF1995)	--	S	Function unknown	PREDICTED: uncharacterized protein LOC4339230 [Oryza sativa Japonica Group]	cellular component: cell (GO:0005623);; cellular component: organelle (GO:0043226);; cellular component: cell part (GO:0044464);; biological process: developmental process (GO:0032502);; biological process: cellular process (GO:0009987);; biological process: single-organism process (GO:0044699);; biological process: biological regulation (GO:0065007)
OsR498G0714520000.01	OsR498G0714520000.01	6.96627	613	5.38726	438	5.88535	561	7.11625	645	12.2545	1061	13.189	1157	19.232	1637	19.173	1584	3.23873e-15	1.32151	up	[T]	Signal transduction mechanisms	Molecular Function: protein serine/threonine kinase activity (GO:0004674);; Molecular Function: ATP binding (GO:0005524);; Cellular Component: mitochondrion (GO:0005739);; Biological Process: protein phosphorylation (GO:0006468);; Cellular Component: membrane (GO:0016020);; Cellular Component: cytoplasmic vesicle (GO:0016023);;	--	--	--	--	Protein tyrosine kinase;; Protein kinase domain;; Salt stress response/antifungal	Cysteine-rich receptor-like protein kinase 10 OS=Oryza sativa subsp. japonica OX=39947 GN=CRK10 PE=2 SV=1	T	Signal transduction mechanisms	PREDICTED: cysteine-rich receptor-like protein kinase 15 [Oryza brachyantha]	biological process: metabolic process (GO:0008152);; biological process: cellular process (GO:0009987);; molecular function: catalytic activity (GO:0003824);; molecular function: binding (GO:0005488);; cellular component: cell (GO:0005623);; cellular component: organelle (GO:0043226);; cellular component: cell part (GO:0044464);; cellular component: membrane (GO:0016020)
OsR498G1120631700.01	OsR498G1120631700.01	56.1756	2612	45.7524	1993	60.8175	3079	92.6091	4464	17.78	815	9.48388	442	12.5565	570	11.5367	507	1.95871e-14	-2.13833	down	--	--	Cellular Component: cytoplasmic vesicle (GO:0016023);;	--	--	--	--	Dirigent-like protein	Dirigent protein 1 OS=Arabidopsis thaliana OX=3702 GN=DIR1 PE=2 SV=1	S	Function unknown	PREDICTED: dirigent protein 1 [Oryza sativa Japonica Group]	--
OsR498G0306325200.01	OsR498G0306325200.01	2.16316	150	1.0272	67	1.80131	136	1.22184	88	4.21298	288	3.3308	231	5.95261	402	4.1226	270	2.72552e-09	1.44323	up	--	--	Molecular Function: monooxygenase activity (GO:0004497);; Molecular Function: iron ion binding (GO:0005506);; Molecular Function: electron carrier activity (GO:0009055);; Cellular Component: cytoplasmic vesicle (GO:0016023);; Molecular Function: oxidoreductase activity, acting on paired donors, with incorporation or reduction of molecular oxygen (GO:0016705);; Molecular Function: heme binding (GO…	--	--	[Q]	Secondary metabolites biosynthesis, transport and catabolism	Cytochrome P450	Cytochrome P450 71D9 OS=Glycine max OX=3847 GN=CYP71D9 PE=2 SV=1	Q	Secondary metabolites biosynthesis, transport and catabolism	hypothetical protein SETIT_035332mg [Setaria italica]	biological process: metabolic process (GO:0008152);; biological process: single-organism process (GO:0044699);; molecular function: catalytic activity (GO:0003824);; molecular function: binding (GO:0005488);; molecular function: electron carrier activity (GO:0009055)
OsR498G0917594700.01	OsR498G0917594700.01	69.8254	5225	110.389	7744	94.0295	7650	90.739	7171	34.6513	2563	38.7179	2868	27.321	1990	26.5883	1877	3.8939e-24	-1.49002	down	[E]	Amino acid transport and metabolism	Molecular Function: transaminase activity (GO:0008483);; Cellular Component: chloroplast (GO:0009507);; Molecular Function: 1-aminocyclopropane-1-carboxylate synthase activity (GO:0016847);; Molecular Function: pyridoxal phosphate binding (GO:0030170);; Biological Process: 1-aminocyclopropane-1-carboxylate biosynthetic process (GO:0042218);;	K23977|0|osa:4347242|K23977 L-glutamine---4-(methylsulfanyl)-2-oxobutanoate aminotransferase [EC:2.6.1.117] | (RefSeq) probable N-succinyldiaminopimelate aminotransferase DapC	Cysteine and methionine metabolism (ko00270)	[E]	Amino acid transport and metabolism	Aminotransferase class I and II;; Aminotransferase class-V;; Cys/Met metabolism PLP-dependent enzyme;; DegT/DnrJ/EryC1/StrS aminotransferase family;; Beta-eliminating lyase	Aspartate aminotransferase OS=Pinus pinaster OX=71647 GN=AAT PE=1 SV=1	E	Amino acid transport and metabolism	PREDICTED: probable N-succinyldiaminopimelate aminotransferase DapC [Oryza sativa Japonica Group]	molecular function: catalytic activity (GO:0003824);; cellular component: cell (GO:0005623);; cellular component: organelle (GO:0043226);; cellular component: cell part (GO:0044464);; molecular function: binding (GO:0005488);; biological process: metabolic process (GO:0008152);; biological process: cellular process (GO:0009987);; biological process: single-organism process (GO:0044699)
Oryza_sativa_newGene_1625	--	117.748	2938	167.255	3911	189.515	5151	184.062	4763	84.6402	2082	77.5334	1938	66.3479	1615	68.9101	1624	3.62907e-15	-1.11373	down	--	--	Cellular Component: integral component of membrane (GO:0016021);;	--	--	--	--	Cysteine-rich TM module stress tolerance	--	--	--	unknown, partial [Oryza sativa Indica Group]	cellular component: membrane (GO:0016020);; cellular component: membrane part (GO:0044425)
OsR498G0305337400.01	OsR498G0305337400.01	9.01896	515	4.80047	258	4.01705	249	6.14586	361	27.555	1531	39.4176	2242	99.4449	5501	98.0988	5259	2.09264e-12	2.89041	up	--	--	Molecular Function: DNA binding (GO:0003677);; Molecular Function: transcription factor activity, sequence-specific DNA binding (GO:0003700);; Cellular Component: nucleus (GO:0005634);; Biological Process: regulation of transcription, DNA-templated (GO:0006355);;	--	--	--	--	AP2 domain	Ethylene-responsive transcription factor ERF073 OS=Arabidopsis thaliana OX=3702 GN=ERF073 PE=2 SV=1	S	Function unknown	ethylene responsive protein [Oryza sativa]	molecular function: binding (GO:0005488);; biological process: biological regulation (GO:0065007);; molecular function: nucleic acid binding transcription factor activity (GO:0001071);; cellular component: cell (GO:0005623);; cellular component: organelle (GO:0043226);; cellular component: cell part (GO:0044464)
OsR498G1220839300.01	OsR498G1220839300.01	0.708051	35	1.29151	59	0.812341	44	0.727449	37	2.33944	113	2.79986	137	2.37843	113	3.04772	141	5.39952e-11	1.51713	up	--	--	Molecular Function: transcription factor activity, sequence-specific DNA binding (GO:0003700);; Biological Process: regulation of transcription, DNA-templated (GO:0006355);; Molecular Function: sequence-specific DNA binding (GO:0043565);;	--	--	--	--	WRKY DNA -binding domain	Probable WRKY transcription factor 70 OS=Arabidopsis thaliana OX=3702 GN=WRKY70 PE=2 SV=1	S	Function unknown	hypothetical protein OsI_37240 [Oryza sativa Indica Group]	biological process: biological regulation (GO:0065007);; molecular function: nucleic acid binding transcription factor activity (GO:0001071);; molecular function: binding (GO:0005488)
OsR498G0612848100.01	OsR498G0612848100.01	0.834238	33	0.703047	26	0.619212	26	0.652515	26	1.22062	47	2.33408	90	1.60238	61	1.16337	43	0.000187583	1.09176	up	[T]	Signal transduction mechanisms	Molecular Function: protein serine/threonine kinase activity (GO:0004674);; Molecular Function: ATP binding (GO:0005524);; Biological Process: protein phosphorylation (GO:0006468);; Cellular Component: integral component of membrane (GO:0016021);; Cellular Component: cytoplasmic vesicle (GO:0016023);;	--	--	--	--	Protein tyrosine kinase;; Protein kinase domain	Probable LRR receptor-like serine/threonine-protein kinase At3g47570 OS=Arabidopsis thaliana OX=3702 GN=At3g47570 PE=2 SV=1	S	Function unknown	PREDICTED: probable LRR receptor-like serine/threonine-protein kinase At3g47570 [Oryza sativa Japonica Group]	biological process: metabolic process (GO:0008152);; biological process: cellular process (GO:0009987);; molecular function: catalytic activity (GO:0003824);; molecular function: binding (GO:0005488);; cellular component: membrane (GO:0016020);; cellular component: membrane part (GO:0044425)
OsR498G0916791700.01	OsR498G0916791700.01	1.75039	91	1.35638	66	1.28906	73	1.02113	55	2.71834	139	3.01954	157	4.24235	215	3.55711	175	2.45313e-09	1.28893	up	--	--	Molecular Function: zinc ion binding (GO:0008270);;	--	--	[O]	Posttranslational modification, protein turnover, chaperones	Ring finger domain;; RING-like zinc finger;; RING-H2 zinc finger domain;; Zinc finger, C3HC4 type (RING finger);; Zinc finger, C3HC4 type (RING finger);; Anaphase-promoting complex subunit 11 RING-H2 finger	Probable E3 ubiquitin-protein ligase RHC2A OS=Arabidopsis thaliana OX=3702 GN=RHC2A PE=2 SV=1	O	Posttranslational modification, protein turnover, chaperones	PREDICTED: E3 ubiquitin-protein ligase RNF181 [Oryza sativa Japonica Group]	molecular function: binding (GO:0005488)
OsR498G0101476300.01	OsR498G0101476300.01	228.492	11384	204.259	9536	260.583	14140	327.547	16923	106.763	5243	65.6529	3277	80.9963	3935	72.4795	3410	4.64986e-23	-1.59641	down	--	--	Cellular Component: mitochondrion (GO:0005739);; Cellular Component: photosystem I (GO:0009522);; Cellular Component: photosystem II (GO:0009523);; Cellular Component: chloroplast thylakoid membrane (GO:0009535);; Biological Process: response to blue light (GO:0009637);; Biological Process: photosynthesis, light harvesting (GO:0009765);; Cellular Component: chloroplast envelope (GO:0009941);; Bio…	K08912|7.60784e-176|osa:4324599|K08912 light-harvesting complex II chlorophyll a/b binding protein 1 | (RefSeq) chlorophyll a-b binding protein 2, chloroplastic	Photosynthesis - antenna proteins (ko00196)	--	--	Chlorophyll A-B binding protein	Chlorophyll a-b binding protein 2, chloroplastic OS=Oryza sativa subsp. japonica OX=39947 GN=CAB2R PE=2 SV=2	J	Translation, ribosomal structure and biogenesis	PREDICTED: chlorophyll a-b binding protein 2, chloroplastic [Oryza sativa Japonica Group]	cellular component: cell (GO:0005623);; cellular component: organelle (GO:0043226);; cellular component: cell part (GO:0044464);; cellular component: membrane (GO:0016020);; cellular component: macromolecular complex (GO:0032991);; cellular component: membrane part (GO:0044425);; cellular component: organelle part (GO:0044422);; biological process: response to stimulus (GO:0050896);; biological p…
OsR498G0306295000.01	OsR498G0306295000.01	6.34343	317	24.7501	1167	23.7258	1286	27.6909	1435	1.20461	60	0.785448	48	0.78579	39	0.713656	34	1.23006e-20	-3.74277	down	--	--	Cellular Component: mitochondrion (GO:0005739);; Cellular Component: membrane (GO:0016020);;	--	--	--	--	Protein of unknown function (DUF1230)	Protein CONSERVED IN THE GREEN LINEAGE AND DIATOMS 27, chloroplastic OS=Arabidopsis thaliana OX=3702 GN=CGLD27 PE=2 SV=1	S	Function unknown	PREDICTED: uncharacterized protein LOC4333209 [Oryza sativa Japonica Group]	cellular component: cell (GO:0005623);; cellular component: organelle (GO:0043226);; cellular component: cell part (GO:0044464);; cellular component: membrane (GO:0016020)
OsR498G0511195700.01	OsR498G0511195700.01	13.7249	1274	13.6456	1186	12.4689	1249	12.8343	1235	6.04354	553	6.46922	616	4.11246	372	4.68521	419	4.00673e-21	-1.25127	down	[R]	General function prediction only	Cellular Component: chloroplast (GO:0009507);; Biological Process: chloroplast organization (GO:0009658);;	--	--	[RV]	General function prediction only;; Defense mechanisms	DJ-1/PfpI family	Protein DJ-1 homolog C OS=Arabidopsis thaliana OX=3702 GN=DJ1C PE=2 SV=1	S	Function unknown	hypothetical protein OsI_20655 [Oryza sativa Indica Group]	cellular component: cell (GO:0005623);; cellular component: organelle (GO:0043226);; cellular component: cell part (GO:0044464);; biological process: cellular process (GO:0009987);; biological process: cellular component organization or biogenesis (GO:0071840)
OsR498G0612640000.01	OsR498G0612640000.01	3.18804	92	3.21685	87	2.14709	67	1.72094	52	5.21958	148	8.74419	251	25.2958	706	19.4394	526	3.22757e-06	2.03082	up	--	--	--	--	--	--	--	--	--	S	Function unknown	PREDICTED: uncharacterized protein LOC4341174 [Oryza sativa Japonica Group]	--
OsR498G1120411400.01	OsR498G1120411400.01	1.97598	75	1.55128	56	2.74049	104	4.35461	174	7.71031	293	4.86961	185	5.53591	214	6.06806	227	2.36654e-05	1.16966	up	--	--	Cellular Component: cytoplasmic vesicle (GO:0016023);; Cellular Component: anchored component of membrane (GO:0031225);;	--	--	--	--	--	--	S	Function unknown	PREDICTED: neurogenic locus notch homolog protein 1-like [Oryza sativa Japonica Group]	cellular component: membrane (GO:0016020);; cellular component: membrane part (GO:0044425)
OsR498G1018881800.01	OsR498G1018881800.01	1.2031	116	1.12498	94	1.4466	146	1.30471	132	23.971	2225	29.5644	2735	29.41	2711	30.9031	2738	1.10592e-283	4.43801	up	[I]	Lipid transport and metabolism	Molecular Function: iron ion binding (GO:0005506);; Cellular Component: endoplasmic reticulum (GO:0005783);; Biological Process: fatty acid biosynthetic process (GO:0006633);; Biological Process: wax biosynthetic process (GO:0010025);; Biological Process: cutin biosynthetic process (GO:0010143);; Cellular Component: integral component of membrane (GO:0016021);; Molecular Function: oxidoreductase …	K15404|0|dosa:Os10t0471100-01|K15404 aldehyde decarbonylase [EC:4.1.99.5] | (RefSeq) Os10g0471100, WDA1, WAX-DEFICIENT_ANTHER_1; Protein with high similarity to proteins involved in wax production, Cuticular wax biosynthesis	Cutin, suberine and wax biosynthesis (ko00073)	--	--	WAX2 C-terminal domain;; Fatty acid hydroxylase superfamily	Protein ECERIFERUM 1 OS=Arabidopsis thaliana OX=3702 GN=CER1 PE=1 SV=1	S	Function unknown	hypothetical protein OsI_33995 [Oryza sativa Indica Group]	molecular function: binding (GO:0005488);; cellular component: cell (GO:0005623);; cellular component: organelle (GO:0043226);; cellular component: cell part (GO:0044464);; biological process: metabolic process (GO:0008152);; biological process: cellular process (GO:0009987);; biological process: single-organism process (GO:0044699);; cellular component: membrane (GO:0016020);; cellular component…
OsR498G0917152800.01	OsR498G0917152800.01	42.3654	2275	67.2601	3373	51.2284	2990	53.6291	2979	32.6769	1737	22.0916	1186	15.4779	817	16.5399	836	9.02548e-06	-1.20445	down	[S]	Function unknown	--	--	--	[S]	Function unknown	Transport and Golgi organisation 2	--	S	Function unknown	PREDICTED: transport and Golgi organization 2 homolog [Oryza sativa Japonica Group]	--
OsR498G0511044800.01	OsR498G0511044800.01	76.5372	4463	78.0208	4269	67.4117	4287	75.8936	4579	202.554	11710	220.476	12988	306.496	17578	301.106	16731	1.99281e-39	1.794	up	--	--	Cellular Component: extracellular region (GO:0005576);; Cellular Component: cell wall (GO:0005618);; Biological Process: syncytium formation (GO:0006949);; Biological Process: plant-type cell wall organization (GO:0009664);; Cellular Component: membrane (GO:0016020);; Cellular Component: cytoplasmic vesicle (GO:0016023);;	--	--	--	--	Pollen allergen;; Lytic transglycolase	Expansin-A4 OS=Oryza sativa subsp. japonica OX=39947 GN=EXPA4 PE=2 SV=1	G	Carbohydrate transport and metabolism	expansin [Oryza sativa Indica Group]	cellular component: extracellular region (GO:0005576);; cellular component: cell (GO:0005623);; cellular component: cell part (GO:0044464);; biological process: cellular process (GO:0009987);; biological process: developmental process (GO:0032502);; biological process: single-organism process (GO:0044699);; biological process: cellular component organization or biogenesis (GO:0071840);; cellular …
OsR498G0101627600.01	OsR498G0101627600.01	103.829	3157	79.7237	2272	93.4008	3094	124.457	3925	34.3733	1031	23.3489	712	20.5006	608	22.3865	643	8.93657e-32	-1.93552	down	--	--	--	--	--	--	--	--	--	--	--	--	--
OsR498G1018583100.01	OsR498G1018583100.01	4.64525	264	4.77583	255	4.10535	255	5.03078	297	7.23747	406	8.7944	501	10.4924	582	11.0004	591	3.00475e-11	1.01358	up	--	--	Molecular Function: transcription factor activity, sequence-specific DNA binding (GO:0003700);; Cellular Component: nucleus (GO:0005634);; Biological Process: regulation of transcription, DNA-templated (GO:0006355);; Cellular Component: cytoplasmic vesicle (GO:0016023);; Molecular Function: sequence-specific DNA binding (GO:0043565);;	--	--	[K]	Transcription	Homeobox domain;; Homeobox associated leucine zipper	Homeobox-leucine zipper protein HOX8 OS=Oryza sativa subsp. japonica OX=39947 GN=HOX8 PE=2 SV=1	K	Transcription	PREDICTED: homeobox-leucine zipper protein HOX8 [Oryza sativa Japonica Group]	biological process: biological regulation (GO:0065007);; molecular function: nucleic acid binding transcription factor activity (GO:0001071);; cellular component: cell (GO:0005623);; cellular component: organelle (GO:0043226);; cellular component: cell part (GO:0044464);; molecular function: binding (GO:0005488)
OsR498G0204727300.01	OsR498G0204727300.01	6.53219	951	6.12534	836	6.78022	1076	5.3737	835	17.8459	2589	20.0124	2967	15.4064	2203	15.9903	2215	1.04341e-50	1.49053	up	--	--	Biological Process: MAPK cascade (GO:0000165);; Molecular Function: nucleotide binding (GO:0000166);; Molecular Function: RNA binding (GO:0003723);; Molecular Function: RNA-directed 5'-3' RNA polymerase activity (GO:0003968);; Biological Process: regulation of transcription, DNA-templated (GO:0006355);; Biological Process: protein targeting to membrane (GO:0006612);; Biological Process: response …	K11699|0|osa:4330655|K11699 RNA-dependent RNA polymerase [EC:2.7.7.48] | (RefSeq) LOW QUALITY PROTEIN: probable RNA-dependent RNA polymerase 1	--	[A]	RNA processing and modification	RNA dependent RNA polymerase	Probable RNA-dependent RNA polymerase 1 OS=Oryza sativa subsp. japonica OX=39947 GN=RDR1 PE=2 SV=2	K	Transcription	PREDICTED: LOW QUALITY PROTEIN: probable RNA-dependent RNA polymerase 1 [Oryza sativa Japonica Group]	biological process: metabolic process (GO:0008152);; biological process: cellular process (GO:0009987);; biological process: signaling (GO:0023052);; biological process: single-organism process (GO:0044699);; biological process: response to stimulus (GO:0050896);; biological process: biological regulation (GO:0065007);; molecular function: binding (GO:0005488);; molecular function: catalytic acti…
OsR498G0408452400.01	OsR498G0408452400.01	1.64196	157	1.24334	116	1.63727	178	1.55365	155	3.21903	310	3.40659	321	4.11032	385	3.6674	335	5.59468e-18	1.21698	up	--		Molecular Function: nucleic acid binding (GO:0003676);; Molecular Function: protein serine/threonine kinase activity (GO:0004674);; Molecular Function: ATP binding (GO:0005524);; Biological Process: protein phosphorylation (GO:0006468);; Molecular Function: zinc ion binding (GO:0008270);; Cellular Component: plastid (GO:0009536);; Cellular Component: cytoplasmic vesicle (GO:0016023);;	--	--	--	--	Salt stress response/antifungal;; Protein kinase domain;; Protein tyrosine kinase	Putative G-type lectin S-receptor-like serine/threonine-protein kinase At1g61610 OS=Arabidopsis thaliana OX=3702 GN=At1g61610 PE=3 SV=1	T	Signal transduction mechanisms	hypothetical protein OsI_15700 [Oryza sativa Indica Group]	molecular function: binding (GO:0005488);; biological process: metabolic process (GO:0008152);; biological process: cellular process (GO:0009987);; molecular function: catalytic activity (GO:0003824);; cellular component: cell (GO:0005623);; cellular component: organelle (GO:0043226);; cellular component: cell part (GO:0044464)
OsR498G0408918500.01	OsR498G0408918500.01	11.9958	289	18.2903	412	12.3594	324	12.0985	302	4.6553	111	5.95905	144	2.24495	53	3.97759	91	1.26978e-10	-1.59036	down	--	--	Cellular Component: plasma membrane (GO:0005886);; Biological Process: defense response (GO:0006952);; Cellular Component: plant-type cell wall (GO:0009505);; Cellular Component: cytoplasmic vesicle (GO:0016023);;	--	--	--	--	Gamma-thionin family	Defensin-like protein P322 OS=Solanum tuberosum OX=4113 PE=2 SV=1	S	Function unknown	PREDICTED: defensin Tk-AMP-D1-like [Oryza sativa Japonica Group]	cellular component: cell (GO:0005623);; cellular component: membrane (GO:0016020);; cellular component: cell part (GO:0044464);; biological process: response to stimulus (GO:0050896)
Oryza_sativa_newGene_3760	--	2.78443	526	3.36855	539	2.67225	682	3.23359	355	0.856742	225	0.746906	79	1.04378	183	0.713008	180	2.49286e-08	-1.47834	down	--	--	--	K10523|0|osa:4348679|K10523 speckle-type POZ protein | (RefSeq) BTB/POZ and MATH domain-containing protein 1	--	[DR]	Cell cycle control, cell division, chromosome partitioning;; General function prediction only	BTB/POZ domain;; MATH domain;; BTB/POZ domain	BTB/POZ and MATH domain-containing protein 1 OS=Arabidopsis thaliana OX=3702 GN=BPM1 PE=1 SV=1	S	Function unknown	hypothetical protein OsI_01780 [Oryza sativa Indica Group]	--
OsR498G0714189600.01	OsR498G0714189600.01	0.798833	85	0.450763	45	0.405658	47	0.432459	48	0.642265	68	0.926132	99	1.85466	192	2.05809	206	0.000238425	1.26087	up	[G]	Carbohydrate transport and metabolism	Molecular Function: glucokinase activity (GO:0004340);; Molecular Function: ATP binding (GO:0005524);; Cellular Component: nucleus (GO:0005634);; Cellular Component: mitochondrion (GO:0005739);; Cellular Component: vacuole (GO:0005773);; Cellular Component: plasma membrane (GO:0005886);; Biological Process: glycolytic process (GO:0006096);; Molecular Function: zinc ion binding (GO:0008270);; Mole…	K00844|9.72312e-112|osa:4343113|K00844 hexokinase [EC:2.7.1.1] | (RefSeq) hexokinase-1	Glycolysis / Gluconeogenesis (ko00010);; Fructose and mannose metabolism (ko00051);; Galactose metabolism (ko00052);; Starch and sucrose metabolism (ko00500);; Amino sugar and nucleotide sugar metabolism (ko00520);; Carbon metabolism (ko01200)	[G]	Carbohydrate transport and metabolism	Hexokinase	Hexokinase-1 OS=Oryza sativa subsp. japonica OX=39947 GN=HXK1 PE=2 SV=1	G	Carbohydrate transport and metabolism	hypothetical protein OsJ_24079 [Oryza sativa Japonica Group]	biological process: metabolic process (GO:0008152);; biological process: cellular process (GO:0009987);; molecular function: catalytic activity (GO:0003824);; molecular function: binding (GO:0005488);; cellular component: cell (GO:0005623);; cellular component: organelle (GO:0043226);; cellular component: cell part (GO:0044464);; cellular component: membrane (GO:0016020);; biological process: sin…
OsR498G1120563300.01	OsR498G1120563300.01	2.12933	286	1.87353	232	3.15611	428	2.34275	321	4.93697	638	6.1518	816	5.79236	749	6.32056	792	2.5589e-18	1.3028	up	[R]	General function prediction only	Molecular Function: ATP binding (GO:0005524);; Biological Process: defense response (GO:0006952);; Cellular Component: plastid (GO:0009536);; Cellular Component: cytoplasmic vesicle (GO:0016023);; Molecular Function: nucleoside-triphosphatase activity (GO:0017111);; Molecular Function: ADP binding (GO:0043531);;	--	--	[T]	Signal transduction mechanisms	NB-ARC domain	Disease resistance protein RPM1 OS=Arabidopsis thaliana OX=3702 GN=RPM1 PE=1 SV=1	S	Function unknown	hypothetical protein OsI_36757 [Oryza sativa Indica Group]	molecular function: binding (GO:0005488);; biological process: response to stimulus (GO:0050896);; cellular component: cell (GO:0005623);; cellular component: organelle (GO:0043226);; cellular component: cell part (GO:0044464);; molecular function: catalytic activity (GO:0003824)
OsR498G1120161500.01	OsR498G1120161500.01	13.0791	351	3.43668	87	2.80318	82	5.15857	144	20.1583	533	34.7585	934	112.364	2939	109.76	2780	3.73134e-06	2.36757	up	--	--	Biological Process: proteolysis (GO:0006508);; Molecular Function: peptidase activity (GO:0008233);; Cellular Component: cytoplasmic vesicle (GO:0016023);;	--	--	--	--	Probable lipid transfer	--	S	Function unknown	PREDICTED: uncharacterized protein LOC107277424 [Oryza sativa Japonica Group]	biological process: metabolic process (GO:0008152);; molecular function: catalytic activity (GO:0003824)
OsR498G1120196500.01	OsR498G1120196500.01	3.95859	145	3.50802	121	3.656	144	3.58926	134	14.243	510	16.5283	591	14.4784	510	15.1905	516	2.27762e-76	2.01989	up	--	--	Biological Process: protein glycosylation (GO:0006486);; Molecular Function: galactosyltransferase activity (GO:0008378);; Cellular Component: membrane (GO:0016020);; Cellular Component: cytoplasmic vesicle (GO:0016023);;	--	--	--	--	--	TPD1 protein homolog 1A OS=Oryza sativa subsp. japonica OX=39947 GN=TDL1A PE=1 SV=1	S	Function unknown	Os11g0502700, partial [Oryza sativa Japonica Group]	biological process: metabolic process (GO:0008152);; biological process: cellular process (GO:0009987);; biological process: single-organism process (GO:0044699);; molecular function: catalytic activity (GO:0003824);; cellular component: membrane (GO:0016020)
OsR498G1119803900.01	OsR498G1119803900.01	2.39024	101	1.65927	66	2.24954	104	3.01182	132	0.116027	5	0.37873	16	1.16117	48	0.48267	20	2.53835e-05	-1.73055	down	[Q]	Secondary metabolites biosynthesis, transport and catabolism	Cellular Component: nucleus (GO:0005634);; Cellular Component: plasma membrane (GO:0005886);; Biological Process: response to salt stress (GO:0009651);; Cellular Component: cytoplasmic vesicle (GO:0016023);; Molecular Function: hydrolase activity (GO:0016787);; Cellular Component: apoplast (GO:0048046);;	--	--	[R]	General function prediction only	Dienelactone hydrolase family	Endo-1,3;1,4-beta-D-glucanase OS=Zea mays OX=4577 PE=1 SV=1	Q	Secondary metabolites biosynthesis, transport and catabolism	PREDICTED: endo-1,3;1,4-beta-D-glucanase [Oryza sativa Japonica Group]	cellular component: cell (GO:0005623);; cellular component: organelle (GO:0043226);; cellular component: cell part (GO:0044464);; cellular component: membrane (GO:0016020);; biological process: response to stimulus (GO:0050896);; molecular function: catalytic activity (GO:0003824);; cellular component: extracellular region (GO:0005576)
OsR498G0714991100.01	OsR498G0714991100.01	2.46109	181	2.36874	163	2.04354	164	1.71658	131	5.34585	387	5.08707	375	7.05401	506	8.51826	591	3.40025e-16	1.56756	up	[T]	Signal transduction mechanisms	Molecular Function: protein serine/threonine kinase activity (GO:0004674);; Molecular Function: ATP binding (GO:0005524);; Biological Process: protein phosphorylation (GO:0006468);; Cellular Component: plastid (GO:0009536);;	--	--	[T]	Signal transduction mechanisms	Protein tyrosine kinase;; Protein kinase domain	Probable serine/threonine-protein kinase PBL18 OS=Arabidopsis thaliana OX=3702 GN=PBL18 PE=2 SV=1	T	Signal transduction mechanisms	PREDICTED: protein kinase 2A, chloroplastic [Oryza sativa Japonica Group]	biological process: metabolic process (GO:0008152);; biological process: cellular process (GO:0009987);; molecular function: catalytic activity (GO:0003824);; molecular function: binding (GO:0005488);; cellular component: cell (GO:0005623);; cellular component: organelle (GO:0043226);; cellular component: cell part (GO:0044464)
OsR498G0409515900.01	OsR498G0409515900.01	10.3196	1368	10.8528	1224	11.263	1637	11.8378	1507	4.89089	605	4.36768	543	3.42813	430	4.60927	575	1.51266e-33	-1.32293	down	--	--	Molecular Function: nucleotide binding (GO:0000166);; Molecular Function: nucleic acid binding (GO:0003676);; Cellular Component: chloroplast (GO:0009507);;	--	--	[R]	General function prediction only	PPR repeat family;; PPR repeat;; Pentatricopeptide repeat domain;; PPR repeat;; Pentacotripeptide-repeat region of PRORP;; Mitochondrial ATPase expression;; RNA recognition motif. (a.k.a. RRM, RBD, or RNP domain);; Mitochondrial 28S ribosomal protein S27;; Tetratricopeptide repeat	Pentatricopeptide repeat-containing protein At5g04810, chloroplastic OS=Arabidopsis thaliana OX=3702 GN=PPR4 PE=1 SV=1	S	Function unknown	H0913C04.4 [Oryza sativa]	molecular function: binding (GO:0005488);; cellular component: cell (GO:0005623);; cellular component: organelle (GO:0043226);; cellular component: cell part (GO:0044464)
OsR498G1019154800.01	OsR498G1019154800.01	9.2953	279	13.1867	371	8.27209	270	8.63843	269	43.1517	1275	34.5538	1037	60.0083	1753	55.7378	1577	1.94537e-31	2.24131	up	--	--	Cellular Component: mitochondrion (GO:0005739);; Biological Process: lipid transport (GO:0006869);; Molecular Function: lipid binding (GO:0008289);; Cellular Component: cytoplasmic vesicle (GO:0016023);;	--	--	--	--	Hydrophobic seed protein;; Protease inhibitor/seed storage/LTP family	Cortical cell-delineating protein OS=Zea mays OX=4577 PE=2 SV=1	--	--	hypothetical protein OsI_34590 [Oryza sativa Indica Group]	cellular component: cell (GO:0005623);; cellular component: organelle (GO:0043226);; cellular component: cell part (GO:0044464);; biological process: single-organism process (GO:0044699);; biological process: localization (GO:0051179);; molecular function: binding (GO:0005488)
OsR498G0613200500.01	OsR498G0613200500.01	28.6715	2070	28.2715	1923	30.2517	2367	28.9436	2107	10.5138	779	10.1775	780	7.24026	519	6.82964	516	2.79642e-37	-1.61653	down	[G]	Carbohydrate transport and metabolism	Biological Process: carbohydrate metabolic process (GO:0005975);; Molecular Function: beta-glucosidase activity (GO:0008422);; Cellular Component: plant-type cell wall (GO:0009505);; Molecular Function: cation binding (GO:0043169);;	K01188|0|osa:4341870|K01188 beta-glucosidase [EC:3.2.1.21] | (RefSeq) beta-glucosidase 25 isoform X1	Cyanoamino acid metabolism (ko00460);; Starch and sucrose metabolism (ko00500);; Phenylpropanoid biosynthesis (ko00940)	[G]	Carbohydrate transport and metabolism	Glycosyl hydrolase family 1	Beta-glucosidase 25 OS=Oryza sativa subsp. japonica OX=39947 GN=BGLU25 PE=2 SV=2	G	Carbohydrate transport and metabolism	PREDICTED: beta-glucosidase 25 isoform X1 [Oryza sativa Japonica Group]	biological process: metabolic process (GO:0008152);; molecular function: catalytic activity (GO:0003824);; cellular component: cell (GO:0005623);; cellular component: cell part (GO:0044464);; molecular function: binding (GO:0005488)
OsR498G0101638200.01	OsR498G0101638200.01	3.44882	161	2.18838	96	3.03696	130	2.71192	128	6.72324	319	5.5927	270	12.3265	494	11.2567	417	6.06402e-13	1.56142	up	--	--	Molecular Function: chromatin binding (GO:0003682);; Cellular Component: plastid (GO:0009536);; Cellular Component: cytoplasmic vesicle (GO:0016023);;	--	--	[K]	Transcription	--	Trihelix transcription factor GT-2 OS=Arabidopsis thaliana OX=3702 GN=GT-2 PE=2 SV=1	K	Transcription	Os01g0644500, partial [Oryza sativa Japonica Group]	molecular function: binding (GO:0005488);; cellular component: cell (GO:0005623);; cellular component: organelle (GO:0043226);; cellular component: cell part (GO:0044464)
OsR498G0815317900.01	OsR498G0815317900.01	1.17248	52	2.64871	110	4.07666	197	3.61395	166	0.217355	10	0.379967	17	0.076134	4	0.092181	4	4.33566e-15	-3.18231	down	[G]	Carbohydrate transport and metabolism	Molecular Function: catalytic activity (GO:0003824);; Cellular Component: mitochondrion (GO:0005739);; Biological Process: trehalose biosynthetic process (GO:0005992);;	--	--	[G]	Carbohydrate transport and metabolism	Trehalose-phosphatase	Probable alpha,alpha-trehalose-phosphate synthase [UDP-forming] 10 OS=Arabidopsis thaliana OX=3702 GN=TPS10 PE=2 SV=1	G	Carbohydrate transport and metabolism	PREDICTED: probable alpha,alpha-trehalose-phosphate synthase [UDP-forming] 10 [Oryza sativa Japonica Group]	molecular function: catalytic activity (GO:0003824);; cellular component: cell (GO:0005623);; cellular component: organelle (GO:0043226);; cellular component: cell part (GO:0044464);; biological process: metabolic process (GO:0008152);; biological process: cellular process (GO:0009987);; biological process: single-organism process (GO:0044699)
OsR498G0612168000.01	OsR498G0612168000.01	9.23213	675	10.2414	702	12.14	967	14.8219	1123	5.40129	389	5.71581	419	3.03279	217	4.24923	294	6.15567e-11	-1.2781	down	--	--	Molecular Function: glycine-tRNA ligase activity (GO:0004820);; Molecular Function: ATP binding (GO:0005524);; Cellular Component: cytoplasm (GO:0005737);; Biological Process: glycyl-tRNA aminoacylation (GO:0006426);; Molecular Function: transferase activity, transferring hexosyl groups (GO:0016758);;	K23154|0|osa:4340788|K23154 2-hydroxyflavanone C-glucosyltransferase [EC:2.4.1.360] | (RefSeq) UDP-glycosyltransferase 708A6	--	[GC]	Carbohydrate transport and metabolism;; Energy production and conversion	UDP-glucoronosyl and UDP-glucosyl transferase	UDP-glucose:2-hydroxyflavanone C-glucosyltransferase OS=Oryza sativa subsp. indica OX=39946 GN=CGT PE=1 SV=1	S	Function unknown	PREDICTED: UDP-glycosyltransferase 708A6 [Oryza sativa Japonica Group]	molecular function: catalytic activity (GO:0003824);; molecular function: binding (GO:0005488);; cellular component: cell (GO:0005623);; cellular component: cell part (GO:0044464);; biological process: metabolic process (GO:0008152);; biological process: cellular process (GO:0009987);; biological process: single-organism process (GO:0044699)
OsR498G1018998800.01	OsR498G1018998800.01	15.9052	727	15.6624	671	17.9028	891	19.3428	917	7.64175	344	6.22618	285	6.50318	290	5.92077	256	5.25519e-32	-1.35711	down	[S]	Function unknown	Biological Process: rRNA processing (GO:0006364);; Biological Process: unsaturated fatty acid biosynthetic process (GO:0006636);; Cellular Component: chloroplast thylakoid membrane (GO:0009535);; Cellular Component: chloroplast thylakoid lumen (GO:0009543);; Cellular Component: chloroplast stroma (GO:0009570);; Biological Process: thylakoid membrane organization (GO:0010027);; Biological Process:…	--	--	--	--	Pentapeptide repeats (8 copies);; Pentapeptide repeats (9 copies);; Pentapeptide repeats (9 copies)	Thylakoid lumenal 17.4 kDa protein, chloroplastic OS=Arabidopsis thaliana OX=3702 GN=TL17 PE=1 SV=2	S	Function unknown	PREDICTED: thylakoid lumenal 17.4 kDa protein, chloroplastic [Oryza sativa Japonica Group]	biological process: metabolic process (GO:0008152);; biological process: cellular process (GO:0009987);; biological process: single-organism process (GO:0044699);; cellular component: cell (GO:0005623);; cellular component: membrane (GO:0016020);; cellular component: organelle (GO:0043226);; cellular component: organelle part (GO:0044422);; cellular component: cell part (GO:0044464);; biological …
OsR498G0307405400.01	OsR498G0307405400.01	10.6532	611	12.1831	649	10.9396	650	10.4805	617	28.9203	1609	22.0331	1234	26.5588	1457	28.7652	1519	4.13795e-31	1.26283	up	--	--	Molecular Function: copper ion binding (GO:0005507);; Biological Process: copper ion transport (GO:0006825);;	--	--	[P]	Inorganic ion transport and metabolism	Heavy-metal-associated domain	Heavy metal-associated isoprenylated plant protein 9 OS=Arabidopsis thaliana OX=3702 GN=HIPP09 PE=2 SV=1	S	Function unknown	PREDICTED: histone-lysine N-methyltransferase 2E isoform X1 [Oryza sativa Japonica Group]	molecular function: binding (GO:0005488);; biological process: localization (GO:0051179)
OsR498G0917247300.01	OsR498G0917247300.01	8.9072	738	9.34235	726	10.0189	905	8.76453	752	4.09713	332	3.89289	335	3.20031	260	3.26889	258	1.41901e-35	-1.31308	down	[HQ]	Coenzyme transport and metabolism;; Secondary metabolites biosynthesis, transport and catabolism	Molecular Function: isochorismate synthase activity (GO:0008909);; Cellular Component: plastid (GO:0009536);; Biological Process: systemic acquired resistance (GO:0009627);; Biological Process: salicylic acid biosynthetic process (GO:0009697);; Biological Process: stomatal movement (GO:0010118);; Biological Process: negative regulation of defense response (GO:0031348);; Biological Process: phyllo…	K02552|0|osa:9268489|K02552 menaquinone-specific isochorismate synthase [EC:5.4.4.2] | (RefSeq) isochorismate synthase 1, chloroplastic	Ubiquinone and other terpenoid-quinone biosynthesis (ko00130)	[E]	Amino acid transport and metabolism	chorismate binding enzyme	Isochorismate synthase 2, chloroplastic OS=Arabidopsis thaliana OX=3702 GN=ICS2 PE=2 SV=2	H	Coenzyme transport and metabolism	hypothetical protein OsI_31053 [Oryza sativa Indica Group]	molecular function: catalytic activity (GO:0003824);; cellular component: cell (GO:0005623);; cellular component: organelle (GO:0043226);; cellular component: cell part (GO:0044464);; biological process: immune system process (GO:0002376);; biological process: response to stimulus (GO:0050896);; biological process: multi-organism process (GO:0051704);; biological process: metabolic process (GO:00…
OsR498G0816632900.01	OsR498G0816632900.01	4.60592	183	4.83495	180	5.23726	226	5.89096	242	0.884464	35	1.08343	43	1.01495	40	1.09643	42	5.85252e-34	-2.23345	down	--	--	Molecular Function: electron carrier activity (GO:0009055);; Biological Process: response to water deprivation (GO:0009414);; Cellular Component: chloroplast thylakoid membrane (GO:0009535);; Biological Process: response to blue light (GO:0009637);; Biological Process: response to high light intensity (GO:0009644);; Biological Process: response to sucrose (GO:0009744);; Biological Process: photos…	--	--	--	--	--	Protein PROTON GRADIENT REGULATION 5, chloroplastic OS=Arabidopsis thaliana OX=3702 GN=PGR5 PE=1 SV=1	S	Function unknown	PREDICTED: protein PROTON GRADIENT REGULATION 5, chloroplastic [Oryza brachyantha]	molecular function: electron carrier activity (GO:0009055);; biological process: response to stimulus (GO:0050896);; cellular component: cell (GO:0005623);; cellular component: membrane (GO:0016020);; cellular component: organelle (GO:0043226);; cellular component: organelle part (GO:0044422);; cellular component: cell part (GO:0044464);; biological process: metabolic process (GO:0008152);; biolo…
OsR498G0305593900.01	OsR498G0305593900.01	1.46905	108	1.60779	111	1.48718	119	1.72642	131	5.49099	396	5.26215	386	6.23653	445	6.49428	449	2.36047e-44	1.88394	up	[T]	Signal transduction mechanisms	Molecular Function: protein serine/threonine kinase activity (GO:0004674);; Molecular Function: ATP binding (GO:0005524);; Biological Process: protein phosphorylation (GO:0006468);; Biological Process: auxin polar transport (GO:0009926);; Biological Process: root development (GO:0048364);; Biological Process: cotyledon development (GO:0048825);;	--	--	[R]	General function prediction only	Protein kinase domain;; Protein tyrosine kinase	Serine/threonine-protein kinase WAG2 OS=Arabidopsis thaliana OX=3702 GN=WAG2 PE=2 SV=1	T	Signal transduction mechanisms	hypothetical protein OsI_10787 [Oryza sativa Indica Group]	biological process: metabolic process (GO:0008152);; biological process: cellular process (GO:0009987);; molecular function: catalytic activity (GO:0003824);; molecular function: binding (GO:0005488);; biological process: single-organism process (GO:0044699);; biological process: localization (GO:0051179);; biological process: biological regulation (GO:0065007);; biological process: developmental…
OsR498G0917251500.01	OsR498G0917251500.01	1.09298	104	1.56513	144	1.15596	124	1.25256	127	0.629729	61	0.50526	50	0.736424	69	0.549824	51	1.40915e-06	-1.00513	down	--	--	--	--	--	[L]	Replication, recombination and repair	Protein of unknown function (DUF2439)	--	S	Function unknown	PREDICTED: uncharacterized protein LOC107277457 isoform X2 [Oryza sativa Japonica Group]	--
OsR498G0917707100.01	OsR498G0917707100.01	2.81255	74	1.91068	55	1.40472	47	2.37458	76	8.53457	257	7.2731	223	19.48	580	18.343	529	1.1517e-16	2.51303	up	--	--	Molecular Function: calcium ion binding (GO:0005509);;	--	--	--	--	EF hand;; EF-hand domain pair;; EF hand;; EF-hand domain	--	--	--	PREDICTED: uncharacterized protein LOC9271885 [Oryza sativa Japonica Group]	molecular function: binding (GO:0005488)
OsR498G1222161300.01	OsR498G1222161300.01	11.9037	1706	10.9241	1467	11.1116	1735	11.2121	1667	20.2807	2865	20.7354	2977	24.5771	3435	25.8678	3501	2.05155e-26	1.02898	up	[K]	Transcription	Molecular Function: protein serine/threonine kinase activity (GO:0004674);; Molecular Function: ATP binding (GO:0005524);; Cellular Component: mitochondrion (GO:0005739);; Cellular Component: plasma membrane (GO:0005886);; Biological Process: response to oxidative stress (GO:0006979);; Biological Process: seed germination (GO:0009845);; Biological Process: endosperm development (GO:0009960);; Cel…	--	--	--	--	Protein kinase domain;; Protein tyrosine kinase;; Leucine rich repeat;; Leucine Rich repeats (2 copies);; Leucine Rich Repeat;; Leucine rich repeat N-terminal domain;; Leucine Rich repeat	Receptor-like protein kinase HAIKU2 OS=Arabidopsis thaliana OX=3702 GN=IKU2 PE=1 SV=1	S	Function unknown	PREDICTED: receptor-like protein kinase HAIKU2 [Oryza sativa Japonica Group]	biological process: metabolic process (GO:0008152);; biological process: cellular process (GO:0009987);; molecular function: catalytic activity (GO:0003824);; molecular function: binding (GO:0005488);; cellular component: cell (GO:0005623);; cellular component: organelle (GO:0043226);; cellular component: cell part (GO:0044464);; cellular component: membrane (GO:0016020);; biological process: res…
OsR498G1018152700.01	OsR498G1018152700.01	325.987	15405	483.141	21394	396.452	20405	369.684	18116	202.817	9448	139.87	6621	107.467	4952	107.526	4798	6.42678e-09	-1.4098	down	--	--	Cellular Component: cytoplasmic vesicle (GO:0016023);;	--	--	--	--	Pollen proteins Ole e I like	Proline-rich protein 4 OS=Arabidopsis thaliana OX=3702 GN=PRP4 PE=2 SV=1	S	Function unknown	hypothetical protein OsI_32759 [Oryza sativa Indica Group]	--
OsR498G0204994900.01	OsR498G0204994900.01	4.75462	194	4.06453	157	5.08254	230	4.1029	176	10.7593	435	13.7947	566	9.60878	372	9.51796	363	5.56323e-16	1.24469	up	--	--	--	--	--	--	--	F-box-like;; F-box domain	F-box protein PP2-B11 OS=Arabidopsis thaliana OX=3702 GN=PP2B11 PE=1 SV=1	--	--	Os02g0813000 [Oryza sativa Japonica Group]	--
OsR498G0613163900.01	OsR498G0613163900.01	1.15266	63	0.583612	34	0.711917	42	0.427043	27	3.03916	171	2.92456	171	2.51174	142	3.47243	187	1.65437e-16	1.98369	up	--	--	Cellular Component: membrane (GO:0016020);;	--	--	--	--	--	--	--	--	Os06g0674000 [Oryza sativa Japonica Group]	cellular component: membrane (GO:0016020)
OsR498G0408618200.01	OsR498G0408618200.01	7.14417	365	3.73805	173	5.71108	312	4.75073	246	10.0931	497	11.382	587	11.8629	579	11.8855	557	1.47406e-09	1.0725	up	--	--	Cellular Component: cytoplasm (GO:0005737);; Molecular Function: glycolipid transporter activity (GO:0017089);; Biological Process: glycolipid transport (GO:0046836);; Molecular Function: glycolipid binding (GO:0051861);;	--	--	[G]	Carbohydrate transport and metabolism	Glycolipid transfer protein (GLTP)	Glycolipid transfer protein 3 OS=Arabidopsis thaliana OX=3702 GN=GLTP3 PE=2 SV=1	U	Intracellular trafficking, secretion, and vesicular transport	hypothetical protein OsI_15997 [Oryza sativa Indica Group]	cellular component: cell (GO:0005623);; cellular component: cell part (GO:0044464);; biological process: single-organism process (GO:0044699);; biological process: localization (GO:0051179);; molecular function: transporter activity (GO:0005215);; molecular function: binding (GO:0005488)
OsR498G0307377400.01	OsR498G0307377400.01	16.7316	947	20.655	1095	17.1021	1054	20.2046	1186	10.2254	571	8.01825	455	7.67316	424	6.46874	346	1.85026e-17	-1.17038	down	--	--	Cellular Component: cytoplasmic vesicle (GO:0016023);;	--	--	--	--	--	--	S	Function unknown	PREDICTED: vegetative cell wall protein gp1 [Oryza sativa Japonica Group]	--
Oryza_sativa_newGene_774	--	0.829292	53	1.53484	92	0.693413	48	0.858548	57	2.30972	145	2.87104	183	3.1675	196	2.96452	178	1.74778e-09	1.46592	up	--	--	Cellular Component: mitochondrion (GO:0005739);; Cellular Component: ribosome (GO:0005840);; Molecular Function: hydrolase activity, acting on ester bonds (GO:0016788);;	--	--	--	--	Plant transposon protein;; Plant transposon protein;; Plant transposon protein	--	S	Function unknown	PREDICTED: putative nuclease HARBI1 [Oryza brachyantha]	cellular component: cell (GO:0005623);; cellular component: organelle (GO:0043226);; cellular component: cell part (GO:0044464);; cellular component: macromolecular complex (GO:0032991);; molecular function: catalytic activity (GO:0003824)
OsR498G0102418100.01	OsR498G0102418100.01	68.5241	5447	97.7214	7206	93.4992	7985	103.646	8432	28.9837	2283	33.3632	2671	24.6029	1924	23.2097	1757	6.02938e-33	-1.65698	down	[E]	Amino acid transport and metabolism	Molecular Function: transporter activity (GO:0005215);; Cellular Component: mitochondrion (GO:0005739);; Cellular Component: plasma membrane (GO:0005886);; Biological Process: transport (GO:0006810);; Biological Process: response to nematode (GO:0009624);;	--	--	[E]	Amino acid transport and metabolism	POT family	Protein NRT1/ PTR FAMILY 5.10 OS=Arabidopsis thaliana OX=3702 GN=NPF5.10 PE=2 SV=1	E	Amino acid transport and metabolism	PREDICTED: uncharacterized protein LOC4324944 [Oryza sativa Japonica Group]	molecular function: transporter activity (GO:0005215);; cellular component: cell (GO:0005623);; cellular component: organelle (GO:0043226);; cellular component: cell part (GO:0044464);; cellular component: membrane (GO:0016020);; biological process: localization (GO:0051179);; biological process: response to stimulus (GO:0050896);; biological process: multi-organism process (GO:0051704)
OsR498G0100070800.01	OsR498G0100070800.01	5.91188	209	5.1174	170	3.03869	117	3.77288	139	15.4446	538	14.8972	527	12.4438	429	12.1417	405	2.90479e-17	1.58874	up	--	--	Cellular Component: chloroplast (GO:0009507);;	--	--	--	--	--	--	S	Function unknown	PREDICTED: uncharacterized protein LOC4326043 [Oryza sativa Japonica Group]	cellular component: cell (GO:0005623);; cellular component: organelle (GO:0043226);; cellular component: cell part (GO:0044464)
OsR498G0613312700.01	OsR498G0613312700.01	2.54404	106	6.30799	245	4.5854	207	4.01464	173	2.66571	109	1.73754	73	1.24968	51	1.57175	62	4.2285e-05	-1.16254	down	--	--	Molecular Function: copper ion binding (GO:0005507);; Molecular Function: electron carrier activity (GO:0009055);; Cellular Component: cytoplasmic vesicle (GO:0016023);; Biological Process: electron transport chain (GO:0022900);;	--	--	--	--	Plastocyanin-like domain	Basic blue protein OS=Cucumis sativus OX=3659 PE=1 SV=1	S	Function unknown	hypothetical protein OsI_24477 [Oryza sativa Indica Group]	molecular function: binding (GO:0005488);; molecular function: electron carrier activity (GO:0009055);; biological process: metabolic process (GO:0008152);; biological process: cellular process (GO:0009987);; biological process: single-organism process (GO:0044699)
OsR498G1220845200.01	OsR498G1220845200.01	58.9017	2151	64.0682	2192	55.2839	2199	49.8428	1888	227.305	8181	262.559	9602	290.393	10338	293.887	10132	3.10543e-97	2.23263	up	--	--	Biological Process: proteolysis (GO:0006508);; Biological Process: lipid transport (GO:0006869);; Molecular Function: peptidase activity (GO:0008233);; Molecular Function: lipid binding (GO:0008289);; Cellular Component: cytoplasmic vesicle (GO:0016023);;	--	--	--	--	Protease inhibitor/seed storage/LTP family;; Probable lipid transfer	Non-specific lipid-transfer protein 1 OS=Oryza sativa subsp. japonica OX=39947 GN=LTP PE=1 SV=1	U	Intracellular trafficking, secretion, and vesicular transport	Nonspecific lipid-transfer protein 1 precursor, putative, expressed [Oryza sativa Japonica Group]	biological process: metabolic process (GO:0008152);; biological process: single-organism process (GO:0044699);; biological process: localization (GO:0051179);; molecular function: catalytic activity (GO:0003824);; molecular function: binding (GO:0005488)
OsR498G0307177800.01	OsR498G0307177800.01	0.386047	33	0.410159	33	0.410521	36	0.150356	14	1.01812	83	1.06047	89	1.65787	134	1.78126	140	1.57985e-09	1.8492	up	[R]	General function prediction only	Cellular Component: vacuole (GO:0005773);; Cellular Component: cytoplasmic vesicle (GO:0016023);;	--	--	[MW]	Cell wall/membrane/envelope biogenesis;; Extracellular structures	Fasciclin domain	Fasciclin-like arabinogalactan protein 17 OS=Arabidopsis thaliana OX=3702 GN=FLA17 PE=2 SV=1	M	Cell wall/membrane/envelope biogenesis	expressed protein [Oryza sativa Japonica Group]	cellular component: cell (GO:0005623);; cellular component: organelle (GO:0043226);; cellular component: cell part (GO:0044464)
OsR498G0611522600.01	OsR498G0611522600.01	2.36595	64	3.53316	89	3.69883	108	2.89654	81	1.25538	34	1.43442	39	0.800754	21	0.986069	25	1.94944e-07	-1.36547	down	--	--	--	--	--	--	--	--	--	S	Function unknown	hypothetical protein [Oryza sativa Japonica Group]	--
OsR498G0612586600.01	OsR498G0612586600.01	1.65088	40	1.03409	23	0.772324	20	1.69807	42	2.9679	70	2.39672	57	2.68823	63	3.53105	79	0.000160013	1.0924	up	--	--	--	--	--	--	--	--	--	--	--	--	--
OsR498G0102631800.01	OsR498G0102631800.01	3.00588	236	1.9047	140	1.33807	115	1.07547	88	2.66112	206	5.1231	403	6.64588	509	6.87751	510	3.33846e-06	1.43066	up	[IQ]	Lipid transport and metabolism;; Secondary metabolites biosynthesis, transport and catabolism	Molecular Function: serine C-palmitoyltransferase activity (GO:0004758);; Cellular Component: vacuole (GO:0005773);; Cellular Component: endoplasmic reticulum membrane (GO:0005789);; Molecular Function: transaminase activity (GO:0008483);; Biological Process: pollen development (GO:0009555);; Biological Process: photomorphogenesis (GO:0009640);; Cellular Component: integral component of membrane …	K00654|0|osa:4326964|K00654 serine palmitoyltransferase [EC:2.3.1.50] | (RefSeq) long chain base biosynthesis protein 2b	Sphingolipid metabolism (ko00600)	[O]	Posttranslational modification, protein turnover, chaperones	Aminotransferase class I and II	Long chain base biosynthesis protein 2b OS=Oryza sativa subsp. japonica OX=39947 GN=Os01g0928600 PE=2 SV=1	H	Coenzyme transport and metabolism	hypothetical protein OsI_05036 [Oryza sativa Indica Group]	molecular function: catalytic activity (GO:0003824);; cellular component: cell (GO:0005623);; cellular component: organelle (GO:0043226);; cellular component: cell part (GO:0044464);; cellular component: membrane (GO:0016020);; cellular component: organelle part (GO:0044422);; cellular component: membrane part (GO:0044425);; biological process: multicellular organismal process (GO:0032501);; biol…
OsR498G0305830700.01	OsR498G0305830700.01	1.00804	37	0.838562	29	0.703429	28	1.02415	39	2.42917	87	1.48615	54	2.4137	86	3.30337	113	2.27991e-06	1.33255	up	--	--	--	--	--	--	--	VQ motif	--	S	Function unknown	PREDICTED: DEAD-box ATP-dependent RNA helicase 12-like [Oryza sativa Japonica Group]	--
OsR498G0917034600.01	OsR498G0917034600.01	1.95292	47	2.70605	61	2.27004	60	1.81833	46	0.85996	21	1.19527	29	0.823103	20	0.893725	21	7.18635e-05	-1.08882	down	[J]	Translation, ribosomal structure and biogenesis	Molecular Function: structural constituent of ribosome (GO:0003735);; Cellular Component: mitochondrial large ribosomal subunit (GO:0005762);; Biological Process: DNA-templated transcription, elongation (GO:0006354);; Biological Process: translation (GO:0006412);; Biological Process: ubiquitin-dependent protein catabolic process (GO:0006511);; Cellular Component: chloroplast (GO:0009507);; Biolog…	K02886|3.26724e-72|osa:107278854|K02886 large subunit ribosomal protein L2 | (RefSeq) 50S ribosomal protein L2, chloroplastic	Ribosome (ko03010)	[J]	Translation, ribosomal structure and biogenesis	Ribosomal Proteins L2, RNA binding domain	50S ribosomal protein L2, chloroplastic OS=Oryza sativa subsp. japonica OX=39947 GN=rpl2-A PE=3 SV=1	J	Translation, ribosomal structure and biogenesis	ribosomal protein L2 (chloroplast) [Oryza sativa Japonica Group]	molecular function: structural molecule activity (GO:0005198);; cellular component: cell (GO:0005623);; cellular component: macromolecular complex (GO:0032991);; cellular component: organelle (GO:0043226);; cellular component: organelle part (GO:0044422);; cellular component: cell part (GO:0044464);; biological process: metabolic process (GO:0008152);; biological process: cellular process (GO:000…
OsR498G0307287500.01	OsR498G0307287500.01	80.1973	8327	96.4222	9382	84.5729	9565	87.0119	9369	48.4733	4962	43.8984	4566	25.4858	2581	25.5665	2507	1.51927e-07	-1.20954	down	[O]	Posttranslational modification, protein turnover, chaperones	Molecular Function: ATP binding (GO:0005524);; Biological Process: response to stress (GO:0006950);;	K03283|0|osa:4334598|K03283 heat shock 70kDa protein 1/2/6/8 | (RefSeq) heat shock cognate 70 kDa protein 2	Spliceosome (ko03040);; Protein processing in endoplasmic reticulum (ko04141);; Endocytosis (ko04144)	[O]	Posttranslational modification, protein turnover, chaperones	NAD-specific glutamate dehydrogenase	Heat shock cognate 70 kDa protein 2 OS=Solanum lycopersicum OX=4081 GN=HSC-2 PE=2 SV=1	O	Posttranslational modification, protein turnover, chaperones	PREDICTED: heat shock cognate 70 kDa protein 2 [Oryza sativa Japonica Group]	molecular function: binding (GO:0005488);; biological process: response to stimulus (GO:0050896)
OsR498G0407602000.01	OsR498G0407602000.01	1.99004	114	1.17352	63	1.48721	93	1.92554	115	0.74971	43	0.205604	12	0.41402	24	0.195228	11	6.30004e-07	-1.77901	down	--	--	--	--	--	--	--	Thaumatin family	Thaumatin-like protein 1 OS=Pyrus pyrifolia OX=3767 GN=TL1 PE=1 SV=1	S	Function unknown	hypothetical protein OsI_14801 [Oryza sativa Indica Group]	--
OsR498G0306989100.01	OsR498G0306989100.01	0.174393	13	0.422448	29	0.434952	34	0.449028	34	0.515238	37	1.03039	74	1.0939	77	1.23694	84	0.000255663	1.23965	up	[E]	Amino acid transport and metabolism	Molecular Function: serine-type carboxypeptidase activity (GO:0004185);; Cellular Component: mitochondrion (GO:0005739);; Biological Process: proteolysis (GO:0006508);; Cellular Component: cytoplasmic vesicle (GO:0016023);;	K16296|0|osa:107276517|K16296 serine carboxypeptidase-like clade I [EC:3.4.16.-] | (RefSeq) serine carboxypeptidase-like 18	--	[OE]	Posttranslational modification, protein turnover, chaperones;; Amino acid transport and metabolism	Serine carboxypeptidase	Serine carboxypeptidase-like 18 OS=Arabidopsis thaliana OX=3702 GN=SCPL18 PE=2 SV=2	E	Amino acid transport and metabolism	PREDICTED: serine carboxypeptidase-like 18 [Oryza sativa Japonica Group]	biological process: metabolic process (GO:0008152);; molecular function: catalytic activity (GO:0003824);; cellular component: cell (GO:0005623);; cellular component: organelle (GO:0043226);; cellular component: cell part (GO:0044464)
OsR498G0510086700.01	OsR498G0510086700.01	29.122	1724	34.6814	1950	38.2821	2453	41.0247	2584	19.4049	1124	14.4068	837	13.5114	771	13.8691	762	3.60914e-18	-1.22379	down	[G]	Carbohydrate transport and metabolism	Molecular Function: transporter activity (GO:0005215);; Biological Process: transport (GO:0006810);; Cellular Component: plant-type vacuole membrane (GO:0009705);; Cellular Component: integral component of membrane (GO:0016021);; Cellular Component: central vacuole (GO:0042807);;	K09873|7.83584e-122|osa:4338163|K09873 aquaporin TIP | (RefSeq) probable aquaporin TIP4-1	--	[G]	Carbohydrate transport and metabolism	Major intrinsic protein	Probable aquaporin TIP4-1 OS=Oryza sativa subsp. japonica OX=39947 GN=TIP4-1 PE=2 SV=1	G	Carbohydrate transport and metabolism	PREDICTED: probable aquaporin TIP4-1 [Oryza sativa Japonica Group]	molecular function: transporter activity (GO:0005215);; biological process: localization (GO:0051179);; cellular component: cell (GO:0005623);; cellular component: membrane (GO:0016020);; cellular component: organelle (GO:0043226);; cellular component: organelle part (GO:0044422);; cellular component: cell part (GO:0044464);; cellular component: membrane part (GO:0044425)
OsR498G0204188600.01	OsR498G0204188600.01	1.56902	76	1.26802	53	1.2804	61	1.41975	73	3.14816	153	3.51718	164	3.46602	157	3.80913	176	1.29817e-14	1.34522	up	--	--	--	--	--	--	--	--	Heavy metal-associated isoprenylated plant protein 47 OS=Arabidopsis thaliana OX=3702 GN=HIPP47 PE=3 SV=1	S	Function unknown	hypothetical protein OsI_07826 [Oryza sativa Indica Group]	--
OsR498G0917327200.01	OsR498G0917327200.01	31.9466	1034	25.791	782	25.895	913	32.0136	1075	14.4348	461	13.7369	446	11.9322	377	14.4474	442	2.52285e-21	-1.05482	down	--	--	Biological Process: response to light intensity (GO:0009642);; Biological Process: regulation of gene expression (GO:0010468);; Cellular Component: plastid nucleoid (GO:0042646);;	--	--	--	--	--	Protein PLASTID REDOX INSENSITIVE 2, chloroplastic OS=Oryza sativa subsp. japonica OX=39947 GN=PRIN2 PE=2 SV=1	S	Function unknown	PREDICTED: uncharacterized protein LOC4346938 [Oryza sativa Japonica Group]	biological process: response to stimulus (GO:0050896);; biological process: biological regulation (GO:0065007);; cellular component: cell (GO:0005623);; cellular component: nucleoid (GO:0009295);; cellular component: organelle (GO:0043226);; cellular component: organelle part (GO:0044422);; cellular component: cell part (GO:0044464)
OsR498G1119389500.01	OsR498G1119389500.01	0.686295	53	0.356615	26	0.739859	62	0.787967	62	1.08995	82	1.00716	77	1.98001	147	1.45286	105	0.0004041	1.02842	up	[QV]	Secondary metabolites biosynthesis, transport and catabolism;; Defense mechanisms	Molecular Function: monooxygenase activity (GO:0004497);; Molecular Function: iron ion binding (GO:0005506);; Cellular Component: mitochondrion (GO:0005739);; Molecular Function: electron carrier activity (GO:0009055);; Molecular Function: oxidoreductase activity, acting on paired donors, with incorporation or reduction of molecular oxygen (GO:0016705);; Molecular Function: heme binding (GO:00200…	--	--	[QI]	Secondary metabolites biosynthesis, transport and catabolism;; Lipid transport and metabolism	Cytochrome P450	Cytochrome P450 94A1 OS=Vicia sativa OX=3908 GN=CYP94A1 PE=2 SV=2	Q	Secondary metabolites biosynthesis, transport and catabolism	PREDICTED: cytochrome P450 94B3 [Oryza sativa Japonica Group]	biological process: metabolic process (GO:0008152);; biological process: single-organism process (GO:0044699);; molecular function: catalytic activity (GO:0003824);; molecular function: binding (GO:0005488);; cellular component: cell (GO:0005623);; cellular component: organelle (GO:0043226);; cellular component: cell part (GO:0044464);; molecular function: electron carrier activity (GO:0009055)
OsR498G0204545400.01	OsR498G0204545400.01	1.76195	81	0.631624	28	0.806423	41	1.163	56	2.48363	112	1.84702	85	3.11616	139	2.31294	100	0.000247288	1.07297	up	--	--	--	--	--	[K]	Transcription	--	--	S	Function unknown	PREDICTED: uncharacterized protein LOC4330344 [Oryza sativa Japonica Group]	--
OsR498G0101803900.01	OsR498G0101803900.01	1.47671	139	1.13337	100	1.31317	134	1.79803	175	0.321455	30	0.380711	36	0.382331	35	0.350252	31	2.73064e-17	-1.89014	down	--	--	--	--	--	--	--	Weak chloroplast movement under blue light	Protein PLASTID MOVEMENT IMPAIRED 2 OS=Arabidopsis thaliana OX=3702 GN=PMI2 PE=1 SV=1	S	Function unknown	hypothetical protein OsI_03350 [Oryza sativa Indica Group]	--
OsR498G0101382500.01	OsR498G0101382500.01	6.49854	569	4.48094	368	4.56991	436	5.79423	527	14.5087	1253	13.0372	1144	18.4322	1574	18.881	1561	7.29421e-24	1.58887	up	--	--	Cellular Component: nucleus (GO:0005634);; Molecular Function: protein dimerization activity (GO:0046983);;	--	--	--	--	Helix-loop-helix DNA-binding domain	Putative transcription factor bHLH041 OS=Arabidopsis thaliana OX=3702 GN=BHLH41 PE=3 SV=1	S	Function unknown	PREDICTED: putative transcription factor bHLH041 [Oryza sativa Japonica Group]	cellular component: cell (GO:0005623);; cellular component: organelle (GO:0043226);; cellular component: cell part (GO:0044464);; molecular function: binding (GO:0005488)
OsR498G1120760800.01	OsR498G1120760800.01	5.61205	286	3.0662	148	5.50591	305	5.35125	284	3.01496	152	2.66831	139	1.96308	99	1.28778	63	4.63556e-05	-1.03681	down	--	--	Molecular Function: DNA binding (GO:0003677);; Molecular Function: chromatin binding (GO:0003682);; Cellular Component: nucleus (GO:0005634);; Biological Process: regulation of transcription, DNA-templated (GO:0006355);;	K09422|1.55225e-166|osa:4351184|K09422 transcription factor MYB, plant | (RefSeq) myb-related protein MYBAS1	--	[K]	Transcription	Myb-like DNA-binding domain;; Myb-like DNA-binding domain	Myb-related protein MYBAS1 OS=Oryza sativa subsp. japonica OX=39947 GN=MYBAS1 PE=2 SV=1	K	Transcription	hypothetical protein OsI_37035 [Oryza sativa Indica Group]	molecular function: binding (GO:0005488);; cellular component: cell (GO:0005623);; cellular component: organelle (GO:0043226);; cellular component: cell part (GO:0044464);; biological process: biological regulation (GO:0065007)
OsR498G0102077400.01	OsR498G0102077400.01	23.5386	786	8.67817	272	12.7816	465	34.1656	1183	4.19085	138	1.28158	43	4.04141	132	2.71669	86	1.39188e-06	-2.12814	down	--	--	Biological Process: rRNA processing (GO:0006364);; Cellular Component: photosystem II (GO:0009523);; Cellular Component: chloroplast thylakoid membrane (GO:0009535);; Biological Process: plastid organization (GO:0009657);; Biological Process: photosystem II assembly (GO:0010207);; Cellular Component: integral component of membrane (GO:0016021);; Biological Process: photosystem II stabilization (G…	K02721|7.22688e-17|osa:4327150|K02721 photosystem II PsbW protein | (RefSeq) photosystem II reaction center W protein, chloroplastic	Photosynthesis (ko00195)	--	--	Photosystem II reaction centre W protein (PsbW)	Photosystem II reaction center W protein, chloroplastic OS=Oryza sativa subsp. japonica OX=39947 GN=PSBW PE=2 SV=1	S	Function unknown	PREDICTED: photosystem II reaction center W protein, chloroplastic [Oryza sativa Japonica Group]	biological process: metabolic process (GO:0008152);; biological process: cellular process (GO:0009987);; cellular component: cell (GO:0005623);; cellular component: membrane (GO:0016020);; cellular component: macromolecular complex (GO:0032991);; cellular component: membrane part (GO:0044425);; cellular component: cell part (GO:0044464);; cellular component: organelle (GO:0043226);; cellular comp…
OsR498G0611521800.01	OsR498G0611521800.01	17.1185	1313	17.5488	1261	14.5346	1214	18.496	1471	8.08296	611	8.33218	640	3.61074	270	3.41356	248	5.02216e-06	-1.39141	down	--	--	Molecular Function: DNA binding (GO:0003677);; Molecular Function: aspartic-type endopeptidase activity (GO:0004190);; Biological Process: proteolysis (GO:0006508);; Cellular Component: cytoplasmic vesicle (GO:0016023);;	--	--	[O]	Posttranslational modification, protein turnover, chaperones	Xylanase inhibitor N-terminal;; Xylanase inhibitor C-terminal;; Eukaryotic aspartyl protease	Aspartyl protease family protein At5g10770 OS=Arabidopsis thaliana OX=3702 GN=At5g10770 PE=2 SV=1	O	Posttranslational modification, protein turnover, chaperones	PREDICTED: protein ASPARTIC PROTEASE IN GUARD CELL 2 [Oryza sativa Japonica Group]	molecular function: binding (GO:0005488);; biological process: metabolic process (GO:0008152);; molecular function: catalytic activity (GO:0003824)
OsR498G1220836100.01	OsR498G1220836100.01	1.43132	92	1.44223	84	1.69238	118	1.77299	115	3.17287	196	3.33848	211	3.31508	202	3.0703	185	1.42977e-12	1.01542	up	[G]	Carbohydrate transport and metabolism	Cellular Component: mitochondrion (GO:0005739);; Biological Process: carbohydrate metabolic process (GO:0005975);; Molecular Function: mannan endo-1,4-beta-mannosidase activity (GO:0016985);;	K19355|0|osa:9271116|K19355 mannan endo-1,4-beta-mannosidase [EC:3.2.1.78] | (RefSeq) mannan endo-1,4-beta-mannosidase 8	Fructose and mannose metabolism (ko00051)	--	--	Cellulase (glycosyl hydrolase family 5)	Mannan endo-1,4-beta-mannosidase 8 OS=Oryza sativa subsp. japonica OX=39947 GN=MAN8 PE=2 SV=2	G	Carbohydrate transport and metabolism	hypothetical protein OsI_37245 [Oryza sativa Indica Group]	cellular component: cell (GO:0005623);; cellular component: organelle (GO:0043226);; cellular component: cell part (GO:0044464);; biological process: metabolic process (GO:0008152);; molecular function: catalytic activity (GO:0003824)
OsR498G0815667700.01	OsR498G0815667700.01	2.78128	156	2.71848	143	2.79752	171	2.46338	144	1.56273	87	1.14552	65	0.528089	29	1.02581	55	1.14474e-06	-1.23723	down	[H]	Coenzyme transport and metabolism	Molecular Function: O-methyltransferase activity (GO:0008171);; Biological Process: methylation (GO:0032259);; Molecular Function: protein dimerization activity (GO:0046983);;	--	--	[R]	General function prediction only	O-methyltransferase;; Dimerisation domain	Flavonoid O-methyltransferase-like protein Os11g0303600 OS=Oryza sativa subsp. japonica OX=39947 GN=Os11g0303600 PE=2 SV=1	S	Function unknown	PREDICTED: 5-pentadecatrienyl resorcinol O-methyltransferase [Oryza sativa Japonica Group]	biological process: metabolic process (GO:0008152);; molecular function: catalytic activity (GO:0003824);; molecular function: binding (GO:0005488)
OsR498G0714492200.01	OsR498G0714492200.01	0.417375	26	0.425681	22	0.647034	41	0.807231	48	2.16355	127	2.28959	138	3.41832	195	2.48162	139	2.18708e-16	2.08778	up	[T]	Signal transduction mechanisms	Cellular Component: membrane (GO:0016020);;	--	--	[R]	General function prediction only	Ankyrin repeats (3 copies);; Ankyrin repeat;; Ankyrin repeats (many copies);; Ankyrin repeat;; Ankyrin repeats (many copies)	Ankyrin repeat-containing protein At5g02620 OS=Arabidopsis thaliana OX=3702 GN=At5g02620 PE=1 SV=1	S	Function unknown	hypothetical protein OsI_26303 [Oryza sativa Indica Group]	cellular component: membrane (GO:0016020)
OsR498G0408878800.01	OsR498G0408878800.01	0.637162	61	0.619679	56	0.395125	46	0.70186	69	0.169653	19	0.355451	33	0.104756	12	0.26287	27	0.000213622	-1.16765	down	[G]	Carbohydrate transport and metabolism	Molecular Function: myo-inositol:proton symporter activity (GO:0005366);; Cellular Component: plasma membrane (GO:0005886);; Cellular Component: integral component of membrane (GO:0016021);; Biological Process: transmembrane transport (GO:0055085);;	K08150|0|osa:4336377|K08150 MFS transporter, SP family, solute carrier family 2 (myo-inositol transporter), member 13 | (RefSeq) inositol transporter 4	--	[R]	General function prediction only	Sugar (and other) transporter;; Major Facilitator Superfamily	Inositol transporter 4 OS=Arabidopsis thaliana OX=3702 GN=INT4 PE=1 SV=1	G	Carbohydrate transport and metabolism	PREDICTED: inositol transporter 4 [Oryza sativa Japonica Group]	biological process: single-organism process (GO:0044699);; biological process: localization (GO:0051179);; molecular function: transporter activity (GO:0005215);; cellular component: cell (GO:0005623);; cellular component: membrane (GO:0016020);; cellular component: cell part (GO:0044464);; cellular component: membrane part (GO:0044425)
OsR498G0510133000.01	OsR498G0510133000.01	511.795	29934	449.785	24651	457.346	29135	561.448	34054	146.962	8473	121.648	7127	100.532	5734	92.6144	5115	5.0177e-57	-2.0571	down	--	--	Molecular Function: hydrolase activity, hydrolyzing O-glycosyl compounds (GO:0004553);; Cellular Component: extracellular region (GO:0005576);; Biological Process: carbohydrate metabolic process (GO:0005975);; Biological Process: defense response (GO:0006952);; Cellular Component: cytoplasmic vesicle (GO:0016023);;	K01183|0|osa:4338208|K01183 chitinase [EC:3.2.1.14] | (RefSeq) xylanase inhibitor protein 2-like	Amino sugar and nucleotide sugar metabolism (ko00520)	[M]	Cell wall/membrane/envelope biogenesis	Glycosyl hydrolases family 18	Xylanase inhibitor protein 2 OS=Oryza sativa subsp. japonica OX=39947 GN=Chib3H-h PE=1 SV=1	G	Carbohydrate transport and metabolism	PREDICTED: xylanase inhibitor protein 2-like [Oryza sativa Japonica Group]	molecular function: catalytic activity (GO:0003824);; cellular component: extracellular region (GO:0005576);; biological process: metabolic process (GO:0008152);; biological process: response to stimulus (GO:0050896)
OsR498G1018015500.01	OsR498G1018015500.01	3.22095	67	3.53867	69	1.88127	43	3.38114	72	0.315851	7	0.285524	6	0.113319	3	0.462581	9	7.69564e-15	-2.83311	down	--	--	Molecular Function: transferase activity, transferring acyl groups other than amino-acyl groups (GO:0016747);;	--	--	--	--	Transferase family	Spermidine hydroxycinnamoyltransferase 1 OS=Oryza sativa subsp. japonica OX=39947 GN=LOC_Os12g27220 PE=3 SV=1	--	--	hypothetical protein OsI_32515 [Oryza sativa Indica Group]	molecular function: catalytic activity (GO:0003824)
OsR498G0101757700.01	OsR498G0101757700.01	0.537261	69	0.784924	94	1.17279	163	1.20425	160	2.65054	333	2.66889	341	2.54904	317	2.67753	323	1.85953e-11	1.45785	up	--	--	Cellular Component: membrane (GO:0016020);; Cellular Component: cytoplasmic vesicle (GO:0016023);;	--	--	--	--	Protein of unknown function (DUF2921)	--	S	Function unknown	hypothetical protein OsI_03258 [Oryza sativa Indica Group]	cellular component: membrane (GO:0016020)
OsR498G0203263200.01	OsR498G0203263200.01	0.965989	36	0.792354	58	0.397902	25	0.774068	46	1.36523	103	2.09494	164	3.34578	175	2.30765	123	2.38787e-09	1.69723	up	--	--	--	--	--	[K]	Transcription	--	--	S	Function unknown	PREDICTED: uncharacterized protein LOC4328788 [Oryza sativa Japonica Group]	--
OsR498G0305795600.01	OsR498G0305795600.01	24.2843	2186	23.3046	1965	28.5457	2799	26.929	2520	9.79382	875	8.84942	793	9.995	876	10.8901	913	1.69445e-45	-1.36155	down	[R]	General function prediction only	Cellular Component: vacuolar membrane (GO:0005774);; Cellular Component: plasma membrane (GO:0005886);; Biological Process: rRNA processing (GO:0006364);; Biological Process: regulation of translation (GO:0006417);; Biological Process: chloroplast relocation (GO:0009902);; Cellular Component: chloroplast envelope (GO:0009941);; Biological Process: leaf morphogenesis (GO:0009965);; Biological Proc…	--	--	[R]	General function prediction only	Tetratricopeptide repeat;; Tetratricopeptide repeat;; Tetratricopeptide repeat;; Tetratricopeptide repeat;; Tetratricopeptide repeat;; Tetratricopeptide repeat;; Tetratricopeptide repeat;; Tetratricopeptide repeat;; Tetratricopeptide repeat	Protein high chlorophyll fluorescent 107 OS=Arabidopsis thaliana OX=3702 GN=HCF107 PE=1 SV=1	S	Function unknown	hypothetical protein OsI_11257 [Oryza sativa Indica Group]	cellular component: cell (GO:0005623);; cellular component: membrane (GO:0016020);; cellular component: organelle (GO:0043226);; cellular component: organelle part (GO:0044422);; cellular component: cell part (GO:0044464);; biological process: metabolic process (GO:0008152);; biological process: cellular process (GO:0009987);; biological process: biological regulation (GO:0065007);; biological pr…
OsR498G1221412700.01	OsR498G1221412700.01	24.1737	1546	26.1262	1562	35.0071	2439	31.9035	2124	8.08138	514	4.4973	289	6.39698	404	5.54128	338	1.68767e-36	-2.1737	down	[M]	Cell wall/membrane/envelope biogenesis	Biological Process: MAPK cascade (GO:0000165);; Molecular Function: RNA binding (GO:0003723);; Molecular Function: catalytic activity (GO:0003824);; Cellular Component: vacuole (GO:0005773);; Cellular Component: peroxisome (GO:0005777);; Cellular Component: ribosome (GO:0005840);; Biological Process: pentose-phosphate shunt (GO:0006098);; Biological Process: rRNA processing (GO:0006364);; Biologi…	--	--	--	--	NAD dependent epimerase/dehydratase family;; GDP-mannose 4,6 dehydratase;; NAD(P)H-binding;; 3-beta hydroxysteroid dehydrogenase/isomerase family	Chloroplast stem-loop binding protein of 41 kDa b, chloroplastic OS=Arabidopsis thaliana OX=3702 GN=CSP41B PE=1 SV=1	S	Function unknown	PREDICTED: chloroplast stem-loop binding protein of 41 kDa b, chloroplastic [Oryza sativa Japonica Group]	biological process: metabolic process (GO:0008152);; biological process: cellular process (GO:0009987);; biological process: signaling (GO:0023052);; biological process: single-organism process (GO:0044699);; biological process: response to stimulus (GO:0050896);; biological process: biological regulation (GO:0065007);; molecular function: binding (GO:0005488);; molecular function: catalytic acti…
OsR498G0917094200.01	OsR498G0917094200.01	3.24227	161	3.8995	175	4.49567	227	4.13127	210	2.1022	104	2.77436	142	0.958971	49	1.06613	50	0.000322815	-1.02304	down	--	--	Cellular Component: cytoplasmic vesicle (GO:0016023);; Molecular Function: cysteamine dioxygenase activity (GO:0047800);; Biological Process: oxidation-reduction process (GO:0055114);;	K23953|7.3221e-179|dosa:Os09t0316000-01|K23953 plant cysteine oxidase [EC:1.13.11.-] | (RefSeq) Os09g0316000; Similar to cupin, RmlC-type.	--	[S]	Function unknown	PCO_ADO	Plant cysteine oxidase 5 OS=Arabidopsis thaliana OX=3702 GN=PCO5 PE=1 SV=1	S	Function unknown	Os09g0316000 [Oryza sativa Japonica Group]	biological process: metabolic process (GO:0008152);; biological process: single-organism process (GO:0044699);; molecular function: catalytic activity (GO:0003824)
OsR498G0102166300.01	OsR498G0102166300.01	4.66662	228	6.64081	303	6.2425	331	6.17777	312	2.52217	122	2.75577	135	2.68414	128	2.43769	113	5.35531e-14	-1.14331	down	--	--	Molecular Function: calcium ion binding (GO:0005509);; Cellular Component: chloroplast thylakoid lumen (GO:0009543);; Cellular Component: chloroplast stroma (GO:0009570);; Cellular Component: photosystem II oxygen evolving complex (GO:0009654);; Biological Process: leaf morphogenesis (GO:0009965);; Biological Process: thylakoid membrane organization (GO:0010027);; Biological Process: photosynthes…	--	--	--	--	PsbP	PsbP domain-containing protein 6, chloroplastic OS=Arabidopsis thaliana OX=3702 GN=PPD6 PE=1 SV=1	S	Function unknown	PREDICTED: psbP domain-containing protein 6, chloroplastic [Oryza sativa Japonica Group]	molecular function: binding (GO:0005488);; cellular component: cell (GO:0005623);; cellular component: organelle (GO:0043226);; cellular component: organelle part (GO:0044422);; cellular component: cell part (GO:0044464);; cellular component: membrane (GO:0016020);; cellular component: macromolecular complex (GO:0032991);; cellular component: membrane part (GO:0044425);; biological process: devel…
Oryza_sativa_newGene_2181	--	3.2523	118	4.19142	142	2.61186	102	2.4342	91	1.1502	42	1.22309	45	1.27757	46	1.83025	64	1.60999e-05	-1.07393	down	--	--	Biological Process: defense response (GO:0006952);;	--	--	--	--	--	Thionin BTH7 OS=Hordeum vulgare OX=4513 PE=2 SV=1	--	--	hypothetical protein OsI_07544 [Oryza sativa Indica Group]	biological process: response to stimulus (GO:0050896)
OsR498G0101282100.01	OsR498G0101282100.01	0.468186	36	0.151964	11	0.444961	38	0.383544	31	0.767593	58	0.803137	62	0.872632	65	0.705406	51	0.000788356	1.02023	up	--	--	--	--	--	--	--	--	--	S	Function unknown	Os01g0550600 [Oryza sativa Japonica Group]	--
OsR498G0511332700.01	OsR498G0511332700.01	81.001	2941	71.8717	2446	76.7788	3037	102.512	3860	32.9157	1178	23.4228	852	24.9038	882	23.2795	799	9.57994e-33	-1.62677	down	--	--	Cellular Component: chloroplast thylakoid membrane (GO:0009535);; Cellular Component: photosystem I reaction center (GO:0009538);; Biological Process: photosynthesis (GO:0015979);; Cellular Component: integral component of membrane (GO:0016021);;	K02695|4.05973e-83|osa:4339593|K02695 photosystem I subunit VI | (RefSeq) photosystem I reaction center subunit VI, chloroplastic	Photosynthesis (ko00195)	--	--	Photosystem I reaction centre subunit VI	Photosystem I reaction center subunit VI, chloroplastic OS=Oryza sativa subsp. japonica OX=39947 GN=PSAH PE=2 SV=1	S	Function unknown	PREDICTED: photosystem I reaction center subunit VI, chloroplastic [Oryza sativa Japonica Group]	cellular component: cell (GO:0005623);; cellular component: membrane (GO:0016020);; cellular component: organelle (GO:0043226);; cellular component: organelle part (GO:0044422);; cellular component: cell part (GO:0044464);; cellular component: macromolecular complex (GO:0032991);; cellular component: membrane part (GO:0044425);; biological process: metabolic process (GO:0008152);; biological proc…
OsR498G0409032100.01	OsR498G0409032100.01	2.00497	83	1.7223	67	1.26354	57	1.31519	57	9.32235	379	6.38581	264	6.13096	247	5.55996	217	2.95695e-22	2.048	up	--	--	Molecular Function: DNA binding (GO:0003677);; Molecular Function: transcription factor activity, sequence-specific DNA binding (GO:0003700);; Cellular Component: nucleus (GO:0005634);; Biological Process: regulation of transcription, DNA-templated (GO:0006355);; Cellular Component: plastid (GO:0009536);;	--	--	--	--	AP2 domain	Ethylene-responsive transcription factor ERF034 OS=Arabidopsis thaliana OX=3702 GN=ERF034 PE=2 SV=2	K	Transcription	PREDICTED: ethylene-responsive transcription factor ERF038 [Oryza sativa Japonica Group]	molecular function: binding (GO:0005488);; biological process: biological regulation (GO:0065007);; molecular function: nucleic acid binding transcription factor activity (GO:0001071);; cellular component: cell (GO:0005623);; cellular component: organelle (GO:0043226);; cellular component: cell part (GO:0044464)
OsR498G0100023200.01	OsR498G0100023200.01	13.9294	723	16.8403	819	16.5869	938	16.1252	868	6.14405	315	4.11256	214	2.73054	139	3.15358	155	4.47002e-21	-1.89191	down	[R]	General function prediction only	Cellular Component: cytoplasm (GO:0005737);; Cellular Component: plasma membrane (GO:0005886);; Biological Process: response to oxidative stress (GO:0006979);; Molecular Function: oxidoreductase activity (GO:0016491);; Biological Process: response to cadmium ion (GO:0046686);; Biological Process: oxidation-reduction process (GO:0055114);;	K23050|0|osa:4326148|K23050 phenylcoumaran benzylic ether reductase [EC:1.3.1.-] | (RefSeq) isoflavone reductase homolog IRL	--	--	--	NmrA-like family;; NAD(P)H-binding;; NAD dependent epimerase/dehydratase family;; 3-beta hydroxysteroid dehydrogenase/isomerase family	Isoflavone reductase homolog IRL OS=Zea mays OX=4577 GN=IRL PE=2 SV=1	--	--	hypothetical protein OsI_00053 [Oryza sativa Indica Group]	cellular component: cell (GO:0005623);; cellular component: cell part (GO:0044464);; cellular component: membrane (GO:0016020);; biological process: response to stimulus (GO:0050896);; molecular function: catalytic activity (GO:0003824);; biological process: metabolic process (GO:0008152);; biological process: single-organism process (GO:0044699)
OsR498G0714098100.01	OsR498G0714098100.01	2.50852	122	2.20422	100	2.16921	115	4.20057	211	1.22477	59	1.11977	55	1.20161	57	1.09356	50	2.35797e-06	-1.16812	down	--	--	Molecular Function: transferase activity, transferring acyl groups other than amino-acyl groups (GO:0016747);;	--	--	--	--	Transferase family	Anthocyanin 5-aromatic acyltransferase OS=Gentiana triflora OX=55190 PE=1 SV=1	S	Function unknown	hypothetical protein OsI_25739 [Oryza sativa Indica Group]	molecular function: catalytic activity (GO:0003824)
OsR498G0816615300.01	OsR498G0816615300.01	25.0931	1740	25.4562	1654	24.8039	1873	25.4427	1829	13.8598	947	13.5967	944	9.10024	616	10.6022	694	8.88309e-19	-1.06793	down	--	--	Cellular Component: plasma membrane (GO:0005886);; Cellular Component: plant-type vacuole membrane (GO:0009705);; Biological Process: unidimensional cell growth (GO:0009826);; Biological Process: plant-type secondary cell wall biogenesis (GO:0009834);; Biological Process: positive regulation of auxin metabolic process (GO:0090355);; Biological Process: positive regulation of tryptophan metabolic …	--	--	--	--	EamA-like transporter family	Protein WALLS ARE THIN 1 OS=Arabidopsis thaliana OX=3702 GN=WAT1 PE=1 SV=1	S	Function unknown	hypothetical protein OsI_30283 [Oryza sativa Indica Group]	cellular component: cell (GO:0005623);; cellular component: membrane (GO:0016020);; cellular component: cell part (GO:0044464);; cellular component: organelle (GO:0043226);; cellular component: organelle part (GO:0044422);; biological process: cellular process (GO:0009987);; biological process: developmental process (GO:0032502);; biological process: growth (GO:0040007);; biological process: sing…
OsR498G0204698800.01	OsR498G0204698800.01	20.3166	1244	20.6537	1190	23.7613	1563	23.9375	1503	13.2366	807	8.71398	571	10.219	616	9.70006	582	1.5799e-17	-1.00656	down	--	--	Biological Process: maltose metabolic process (GO:0000023);; Molecular Function: nucleic acid binding (GO:0003676);; Cellular Component: mitochondrion (GO:0005739);; Biological Process: pentose-phosphate shunt (GO:0006098);; Biological Process: rRNA processing (GO:0006364);; Biological Process: unsaturated fatty acid biosynthetic process (GO:0006636);; Molecular Function: zinc ion binding (GO:000…	--	--	--	--	--	--	S	Function unknown	hypothetical protein OsI_08794 [Oryza sativa Indica Group]	biological process: metabolic process (GO:0008152);; biological process: cellular process (GO:0009987);; biological process: single-organism process (GO:0044699);; molecular function: binding (GO:0005488);; cellular component: cell (GO:0005623);; cellular component: organelle (GO:0043226);; cellular component: cell part (GO:0044464);; cellular component: membrane (GO:0016020);; cellular component…
OsR498G0306882500.01	OsR498G0306882500.01	0.326197	26	0.247414	18	0.243085	21	0.301147	24	1.38947	106	1.89015	146	4.27975	321	3.86019	280	2.94447e-19	2.9987	up	[G]	Carbohydrate transport and metabolism	Biological Process: metabolic process (GO:0008152);; Molecular Function: transferase activity, transferring hexosyl groups (GO:0016758);;	--	--	[GC]	Carbohydrate transport and metabolism;; Energy production and conversion	UDP-glucoronosyl and UDP-glucosyl transferase	UDP-glycosyltransferase 91B1 OS=Arabidopsis thaliana OX=3702 GN=UGT91B1 PE=2 SV=1	S	Function unknown	hypothetical protein OsI_13181 [Oryza sativa Indica Group]	biological process: metabolic process (GO:0008152);; molecular function: catalytic activity (GO:0003824)
OsR498G0613155600.01	OsR498G0613155600.01	0.806655	28	0.459114	15	0.186273	7	0.349767	13	1.80444	61	1.35804	47	1.70565	57	1.1626	38	2.57029e-05	1.52702	up	--	--	--	--	--	--	--	Auxin responsive protein	Auxin-responsive protein SAUR71 OS=Arabidopsis thaliana OX=3702 GN=SAUR71 PE=2 SV=1	S	Function unknown	PREDICTED: rRNA 2&apos;-O-methyltransferase fibrillarin [Oryza sativa Japonica Group]	--
OsR498G0714501900.01	OsR498G0714501900.01	1.88103	162	1.20522	98	1.55254	146	1.99254	178	4.31786	366	4.75924	410	4.26771	358	4.64962	378	1.43075e-20	1.42241	up	[T]	Signal transduction mechanisms	Molecular Function: protein serine/threonine kinase activity (GO:0004674);; Molecular Function: ATP binding (GO:0005524);; Biological Process: protein phosphorylation (GO:0006468);; Cellular Component: cytoplasmic vesicle (GO:0016023);;	--	--	--	--	Protein kinase domain;; Protein tyrosine kinase;; Salt stress response/antifungal;; Haspin like kinase domain	Cysteine-rich receptor-like protein kinase 6 OS=Oryza sativa subsp. japonica OX=39947 GN=CRK6 PE=1 SV=1	T	Signal transduction mechanisms	hypothetical protein OsI_26328 [Oryza sativa Indica Group]	biological process: metabolic process (GO:0008152);; biological process: cellular process (GO:0009987);; molecular function: catalytic activity (GO:0003824);; molecular function: binding (GO:0005488)
OsR498G0714820500.01	OsR498G0714820500.01	1.75725	134	1.67487	120	2.26586	189	1.89531	150	3.74087	282	3.51342	269	3.91113	291	4.48373	323	2.46422e-12	1.0376	up	[QV]	Secondary metabolites biosynthesis, transport and catabolism;; Defense mechanisms	Molecular Function: monooxygenase activity (GO:0004497);; Molecular Function: iron ion binding (GO:0005506);; Cellular Component: mitochondrion (GO:0005739);; Molecular Function: electron carrier activity (GO:0009055);; Cellular Component: plastid (GO:0009536);; Cellular Component: cytoplasmic vesicle (GO:0016023);; Molecular Function: oxidoreductase activity, acting on paired donors, with incorp…	K20660|0|dosa:Os07t0635300-01|K20660 cytochrome P450 family 709 | (RefSeq) Os07g0635300; Similar to Cytochrome P450.	--	[QI]	Secondary metabolites biosynthesis, transport and catabolism;; Lipid transport and metabolism	Cytochrome P450	Cytochrome P450 709B2 OS=Arabidopsis thaliana OX=3702 GN=CYP709B2 PE=2 SV=1	Q	Secondary metabolites biosynthesis, transport and catabolism	Os07g0635300, partial [Oryza sativa Japonica Group]	biological process: metabolic process (GO:0008152);; biological process: single-organism process (GO:0044699);; molecular function: catalytic activity (GO:0003824);; molecular function: binding (GO:0005488);; cellular component: cell (GO:0005623);; cellular component: organelle (GO:0043226);; cellular component: cell part (GO:0044464);; molecular function: electron carrier activity (GO:0009055)
OsR498G0612849000.01	OsR498G0612849000.01	9.7958	253	7.06875	171	7.04041	198	6.57987	176	15.56	396	20.7384	536	15.3346	386	16.4898	402	1.49028e-13	1.15379	up	--	--	--	--	--	--	--	--	--	--	--	--	--
OsR498G1019095400.01	OsR498G1019095400.01	0.821135	44	0.781692	39	1.05029	61	0.994941	55	0.611963	32	0.263754	14	0.365391	19	0.348195	18	0.000403718	-1.08215	down	--	--	--	--	--	--	--	--	--	S	Function unknown	PREDICTED: uncharacterized protein LOC4349229 [Oryza sativa Japonica Group]	--
OsR498G1119536600.01	OsR498G1119536600.01	3.66766	226	6.09768	352	4.88022	328	5.49548	351	2.01455	123	2.50533	155	1.40023	85	0.867224	51	4.21135e-08	-1.45274	down	[Q]	Secondary metabolites biosynthesis, transport and catabolism	Biological Process: iron ion transport (GO:0006826);; Biological Process: ethylene biosynthetic process (GO:0009693);; Molecular Function: 1-aminocyclopropane-1-carboxylate oxidase activity (GO:0009815);; Biological Process: cellular response to iron ion starvation (GO:0010106);; Biological Process: response to nitrate (GO:0010167);; Biological Process: nitrate transport (GO:0015706);; Biological…	K05933|0|osa:4349970|K05933 aminocyclopropanecarboxylate oxidase [EC:1.14.17.4] | (RefSeq) 1-aminocyclopropane-1-carboxylate oxidase	Cysteine and methionine metabolism (ko00270)	[QR]	Secondary metabolites biosynthesis, transport and catabolism;; General function prediction only	2OG-Fe(II) oxygenase superfamily;; non-haem dioxygenase in morphine synthesis N-terminal	1-aminocyclopropane-1-carboxylate oxidase OS=Musa acuminata OX=4641 GN=MAO1B PE=3 SV=1	S	Function unknown	hypothetical protein OsI_35404 [Oryza sativa Indica Group]	biological process: localization (GO:0051179);; biological process: metabolic process (GO:0008152);; biological process: cellular process (GO:0009987);; biological process: single-organism process (GO:0044699);; molecular function: catalytic activity (GO:0003824);; biological process: response to stimulus (GO:0050896);; biological process: biological regulation (GO:0065007)
OsR498G0204140800.01	OsR498G0204140800.01	1.08235	129	0.691219	77	1.10996	144	1.32508	164	1.996	234	1.81801	217	2.24213	260	2.85431	321	8.09189e-07	1.05394	up	--	--	Biological Process: polysaccharide biosynthetic process (GO:0000271);; Molecular Function: signal transducer activity (GO:0004871);; Biological Process: phototropism (GO:0009638);; Biological Process: plant-type cell wall organization (GO:0009664);; Biological Process: blue light signaling pathway (GO:0009785);; Biological Process: multidimensional cell growth (GO:0009825);; Biological Process: p…	--	--	--	--	NPH3 family	Coleoptile phototropism protein 1 OS=Oryza sativa subsp. japonica OX=39947 GN=CPT1 PE=2 SV=1	S	Function unknown	hypothetical protein OsI_07731 [Oryza sativa Indica Group]	biological process: metabolic process (GO:0008152);; biological process: single-organism process (GO:0044699);; molecular function: signal transducer activity (GO:0004871);; biological process: response to stimulus (GO:0050896);; biological process: cellular process (GO:0009987);; biological process: cellular component organization or biogenesis (GO:0071840);; biological process: signaling (GO:00…
OsR498G0714516800.01	OsR498G0714516800.01	5.57129	467	5.15295	397	7.78356	686	6.90509	587	16.6068	1328	15.5529	1231	13.302	1089	14.0478	1047	1.32136e-20	1.19958	up	[NW]	Cell motility;; Extracellular structures	Molecular Function: protein serine/threonine kinase activity (GO:0004674);; Molecular Function: ATP binding (GO:0005524);; Cellular Component: mitochondrion (GO:0005739);; Biological Process: protein phosphorylation (GO:0006468);; Cellular Component: plastid (GO:0009536);;	--	--	--	--	Protein tyrosine kinase;; Protein kinase domain;; Salt stress response/antifungal	Cysteine-rich receptor-like protein kinase 6 OS=Oryza sativa subsp. japonica OX=39947 GN=CRK6 PE=1 SV=1	T	Signal transduction mechanisms	PREDICTED: cysteine-rich receptor-like protein kinase 10 [Oryza sativa Japonica Group]	biological process: metabolic process (GO:0008152);; biological process: cellular process (GO:0009987);; molecular function: catalytic activity (GO:0003824);; molecular function: binding (GO:0005488);; cellular component: cell (GO:0005623);; cellular component: organelle (GO:0043226);; cellular component: cell part (GO:0044464)
OsR498G1220879500.01	OsR498G1220879500.01	2.24132	123	1.90108	98	2.27196	136	2.36252	130	5.25073	284	4.59944	250	4.82357	258	4.63323	235	4.69916e-18	1.13546	up	--	--	--	--	--	--	--	Phloem protein 2;; F-box domain	F-box protein PP2-B10 OS=Arabidopsis thaliana OX=3702 GN=PP2B10 PE=1 SV=1	S	Function unknown	hypothetical protein OsI_37359 [Oryza sativa Indica Group]	--
OsR498G0408212000.01	OsR498G0408212000.01	0.353011	25	0.462531	34	0.510549	47	0.285719	24	1.34692	63	1.27093	96	0.925215	70	1.06462	77	4.56081e-06	1.22711	up	--	--	Cellular Component: plastid (GO:0009536);; Cellular Component: cytoplasmic vesicle (GO:0016023);;	--	--	--	--	--	--	--	--	hypothetical protein LOC_Os11g33280 [Oryza sativa Japonica Group]	cellular component: cell (GO:0005623);; cellular component: organelle (GO:0043226);; cellular component: cell part (GO:0044464)
OsR498G0100091300.01	OsR498G0100091300.01	45.7855	1717	43.6024	1532	27.1952	1111	41.5465	1616	13.454	498	5.44079	205	8.22438	301	6.45701	229	3.19902e-11	-2.03046	down	--	--	Molecular Function: serine-type endopeptidase inhibitor activity (GO:0004867);; Cellular Component: extracellular region (GO:0005576);; Biological Process: negative regulation of peptidase activity (GO:0010466);; Cellular Component: cytoplasmic vesicle (GO:0016023);;	--	--	--	--	Bowman-Birk serine protease inhibitor family	Bowman-Birk type bran trypsin inhibitor OS=Oryza sativa subsp. indica OX=39946 GN=RBBI3.3 PE=2 SV=2	S	Function unknown	PREDICTED: Bowman-Birk type bran trypsin inhibitor [Oryza sativa Japonica Group]	biological process: biological regulation (GO:0065007);; molecular function: molecular function regulator (GO:0098772);; cellular component: extracellular region (GO:0005576)
OsR498G1221019600.01	OsR498G1221019600.01	24.238	2436	25.2998	2589	27.8449	2960	25.2056	2618	17.157	1632	11.8173	1285	9.39518	972	9.98199	1001	4.67153e-14	-1.03334	down	[J]	Translation, ribosomal structure and biogenesis	Molecular Function: carbon-nitrogen ligase activity, with glutamine as amido-N-donor (GO:0016884);;	--	--	[J]	Translation, ribosomal structure and biogenesis	Amidase	Fatty acid amide hydrolase OS=Arabidopsis thaliana OX=3702 GN=FAAH PE=1 SV=1	J	Translation, ribosomal structure and biogenesis	PREDICTED: fatty acid amide hydrolase [Oryza sativa Japonica Group]	molecular function: catalytic activity (GO:0003824)
OsR498G0917469500.01	OsR498G0917469500.01	0.10073	8	0.250098	17	0.42598	33	0.313199	23	1.08986	75	1.47979	104	1.67163	114	1.44194	95	9.18067e-12	2.13556	up	--	--	Molecular Function: zinc ion binding (GO:0008270);;	K11975|0|osa:4347076|K11975 E3 ubiquitin-protein ligase RNF144 [EC:2.3.2.31] | (RefSeq) probable E3 ubiquitin-protein ligase RNF144A-B	--	[O]	Posttranslational modification, protein turnover, chaperones	IBR domain, a half RING-finger domain;; Zinc finger, C3HC4 type (RING finger)	ATP-dependent RNA helicase DEAH12, chloroplastic OS=Arabidopsis thaliana OX=3702 GN=At5g10370 PE=3 SV=1	S	Function unknown	PREDICTED: probable E3 ubiquitin-protein ligase RNF144A-B [Oryza sativa Japonica Group]	molecular function: binding (GO:0005488)
OsR498G1220899500.01	OsR498G1220899500.01	0.965975	54	0.991392	52	0.693736	42	0.86134	50	0.300836	17	0.335265	19	0.243884	14	0.299118	16	1.10407e-06	-1.4057	down	--	--	Molecular Function: nucleotide binding (GO:0000166);; Molecular Function: transcription factor activity, sequence-specific DNA binding (GO:0003700);; Biological Process: regulation of transcription, DNA-templated (GO:0006355);; Cellular Component: integral component of membrane (GO:0016021);; Molecular Function: sequence-specific DNA binding (GO:0043565);;	--	--	[GE]	Carbohydrate transport and metabolism;; Amino acid transport and metabolism	Triose-phosphate Transporter family	Probable sugar phosphate/phosphate translocator At4g32390 OS=Arabidopsis thaliana OX=3702 GN=At4g32390 PE=3 SV=1	S	Function unknown	hypothetical protein OsI_37400 [Oryza sativa Indica Group]	molecular function: binding (GO:0005488);; biological process: biological regulation (GO:0065007);; molecular function: nucleic acid binding transcription factor activity (GO:0001071);; cellular component: membrane (GO:0016020);; cellular component: membrane part (GO:0044425)
OsR498G0613332400.01	OsR498G0613332400.01	2.30396	117	1.2766	61	1.52003	84	2.18274	115	6.35693	316	6.3287	320	6.79784	335	5.64569	269	1.98119e-21	1.74225	up	--	--	Molecular Function: DNA binding (GO:0003677);; Biological Process: regulation of transcription, DNA-templated (GO:0006355);;	--	--	--	--	No apical meristem (NAM) protein	NAC domain-containing protein 22 OS=Oryza sativa subsp. japonica OX=39947 GN=NAC022 PE=2 SV=1	S	Function unknown	PREDICTED: NAC transcription factor 29 [Oryza sativa Japonica Group]	molecular function: binding (GO:0005488);; biological process: biological regulation (GO:0065007)
Oryza_sativa_newGene_1333	--	1.23659	33	0.628901	16	0.94583	28	1.98734	55	1.39005	36	2.52833	67	3.77222	97	4.63339	115	0.00202033	1.16718	up	--	--	--	--	--	--	--	--	--	--	--	Os04g0387300, partial [Oryza sativa Japonica Group]	--
OsR498G0408024600.01	OsR498G0408024600.01	11.6095	324	41.261	1078	16.8507	512	19.1718	555	4.09622	113	5.27716	148	0.785208	22	0.72122	19	9.45146e-05	-2.01031	down	--	--	--	--	--	--	--	--	23 kDa jasmonate-induced protein OS=Hordeum vulgare OX=4513 PE=2 SV=1	S	Function unknown	hypothetical protein OsI_15330 [Oryza sativa Indica Group]	--
OsR498G0917957400.01	OsR498G0917957400.01	3.92716	216	6.50528	334	5.69308	340	4.5144	257	0.530972	29	1.62313	90	1.9763	106	1.07839	56	2.70101e-09	-1.79772	down	[O]	Posttranslational modification, protein turnover, chaperones	Biological Process: proteolysis (GO:0006508);; Molecular Function: cysteine-type peptidase activity (GO:0008234);; Cellular Component: cytoplasmic vesicle (GO:0016023);;	--	--	[O]	Posttranslational modification, protein turnover, chaperones	Papain family cysteine protease;; Cathepsin propeptide inhibitor domain (I29);; Peptidase C1-like family	Thiol protease SEN102 OS=Hemerocallis sp. OX=29711 GN=SEN102 PE=2 SV=1	O	Posttranslational modification, protein turnover, chaperones	PREDICTED: stem bromelain [Oryza sativa Japonica Group]	biological process: metabolic process (GO:0008152);; molecular function: catalytic activity (GO:0003824)
OsR498G0204568600.01	OsR498G0204568600.01	8.09437	239	7.68697	231	7.40766	246	7.25137	224	3.84459	124	3.68396	119	3.38834	104	2.83163	83	1.06966e-12	-1.0414	down	[J]	Translation, ribosomal structure and biogenesis	Molecular Function: structural constituent of ribosome (GO:0003735);; Cellular Component: ribosome (GO:0005840);; Biological Process: DNA-templated transcription, elongation (GO:0006354);; Biological Process: translation (GO:0006412);; Cellular Component: plastid (GO:0009536);;	K02881|2.53139e-103|osa:4330370|K02881 large subunit ribosomal protein L18 | (RefSeq) 50S ribosomal protein L18	Ribosome (ko03010)	[O]	Posttranslational modification, protein turnover, chaperones	Ribosomal L18 of archaea, bacteria, mitoch. and chloroplast	--	S	Function unknown	PREDICTED: 50S ribosomal protein L18 [Oryza sativa Japonica Group]	molecular function: structural molecule activity (GO:0005198);; cellular component: cell (GO:0005623);; cellular component: macromolecular complex (GO:0032991);; cellular component: organelle (GO:0043226);; cellular component: cell part (GO:0044464);; biological process: metabolic process (GO:0008152);; biological process: cellular process (GO:0009987)
OsR498G0714461000.01	OsR498G0714461000.01	29.6812	1243	22.3376	902	30.1991	1377	28.7984	1228	61.3111	2487	46.8934	1948	52.3255	2152	68.2722	2663	7.46915e-16	1.03204	up	--	--	Molecular Function: transporter activity (GO:0005215);; Biological Process: transport (GO:0006810);; Cellular Component: integral component of membrane (GO:0016021);;	K15283|0|osa:4343418|K15283 solute carrier family 35, member E1 | (RefSeq) glucose-6-phosphate/phosphate translocator 2, chloroplastic	--	[GE]	Carbohydrate transport and metabolism;; Amino acid transport and metabolism	Triose-phosphate Transporter family;; EamA-like transporter family	Glucose-6-phosphate/phosphate translocator 2, chloroplastic OS=Arabidopsis thaliana OX=3702 GN=GPT2 PE=2 SV=2	S	Function unknown	hypothetical protein OsI_26255 [Oryza sativa Indica Group]	molecular function: transporter activity (GO:0005215);; biological process: localization (GO:0051179);; cellular component: membrane (GO:0016020);; cellular component: membrane part (GO:0044425)
OsR498G0510022000.01	OsR498G0510022000.01	22.7818	1285	18.2994	967	21.7693	1337	27.5229	1609	11.5579	638	8.38439	473	10.185	560	6.70388	356	4.42316e-14	-1.25377	down	--	--	Cellular Component: cytoplasmic vesicle (GO:0016023);;	--	--	--	--	BURP domain	BURP domain-containing protein 2 OS=Oryza sativa subsp. japonica OX=39947 GN=BURP2 PE=2 SV=1	S	Function unknown	hypothetical protein OsI_18912 [Oryza sativa Indica Group]	--
OsR498G0305774900.01	OsR498G0305774900.01	1.28195	61	1.51521	67	1.03083	53	1.20822	59	8.99462	417	4.7943	226	6.45345	296	4.45621	198	2.31605e-20	2.19145	up	--	--	Cellular Component: intracellular membrane-bounded organelle (GO:0043231);; Cellular Component: cytoplasmic part (GO:0044444);;	--	--	--	--	Cotton fibre expressed protein	--	S	Function unknown	hypothetical protein OsI_11206 [Oryza sativa Indica Group]	cellular component: cell (GO:0005623);; cellular component: organelle (GO:0043226);; cellular component: cell part (GO:0044464)
Oryza_sativa_newGene_2331	--	1.41402	46	1.21377	37	1.91861	68	1.81983	61	0.843154	27	0.334997	11	0.32335	11	0.59134	18	2.52923e-05	-1.41254	down	--	--	--	--	--	--	--	--	--	S	Function unknown	Os06g0692050 [Oryza sativa Japonica Group]	--
OsR498G0509686700.01	OsR498G0509686700.01	52.3981	3100	57.7584	3194	57.8391	3719	58.1089	3559	21.464	1253	17.4498	1031	11.7317	675	11.242	626	1.14705e-26	-1.81158	down	--	--	Molecular Function: peroxidase activity (GO:0004601);; Biological Process: response to oxidative stress (GO:0006979);; Molecular Function: heme binding (GO:0020037);; Molecular Function: metal ion binding (GO:0046872);; Biological Process: oxidation-reduction process (GO:0055114);;	K00430|0|osa:4337732|K00430 peroxidase [EC:1.11.1.7] | (RefSeq) peroxidase 5	Phenylpropanoid biosynthesis (ko00940)	--	--	Peroxidase	Peroxidase 5 OS=Vitis vinifera OX=29760 GN=GSVIVT00037159001 PE=1 SV=2	S	Function unknown	PREDICTED: peroxidase 5 [Oryza sativa Japonica Group]	biological process: metabolic process (GO:0008152);; biological process: cellular process (GO:0009987);; biological process: single-organism process (GO:0044699);; biological process: response to stimulus (GO:0050896);; biological process: detoxification (GO:0098754);; molecular function: catalytic activity (GO:0003824);; molecular function: antioxidant activity (GO:0016209);; molecular function:…
OsR498G1018152300.01	OsR498G1018152300.01	218.657	9550	307.533	12586	266.636	12684	250.671	11353	124.776	5372	70.6762	3092	56.3101	2398	60.7046	2504	1.15136e-08	-1.60631	down	--	--	Cellular Component: cytoplasmic vesicle (GO:0016023);;	--	--	--	--	Pollen proteins Ole e I like	Proline-rich protein 4 OS=Arabidopsis thaliana OX=3702 GN=PRP4 PE=2 SV=1	S	Function unknown	hypothetical protein OsI_32758 [Oryza sativa Indica Group]	--
OsR498G1018732200.01	OsR498G1018732200.01	0.366176	51	0.348978	45	0.280772	42	0.427246	61	1.35052	183	1.10179	152	0.85696	115	1.05638	137	8.93844e-14	1.56659	up	[P]	Inorganic ion transport and metabolism	Molecular Function: protein kinase activity (GO:0004672);; Molecular Function: calcium-transporting ATPase activity (GO:0005388);; Molecular Function: ATP binding (GO:0005524);; Biological Process: protein phosphorylation (GO:0006468);; Cellular Component: plastid (GO:0009536);; Cellular Component: integral component of membrane (GO:0016021);; Molecular Function: metal ion binding (GO:0046872);; …	K01537|0|osa:4348639|K01537 P-type Ca2+ transporter type 2C [EC:7.2.2.10] | (RefSeq) putative calcium-transporting ATPase 13, plasma membrane-type	--	[P]	Inorganic ion transport and metabolism	Cation transporting ATPase, C-terminus;; E1-E2 ATPase;; haloacid dehalogenase-like hydrolase;; Cation transport ATPase (P-type);; Cation transporter/ATPase, N-terminus;; haloacid dehalogenase-like hydrolase	Calcium-transporting ATPase 7, plasma membrane-type OS=Oryza sativa subsp. japonica OX=39947 GN=ACA7 PE=2 SV=1	P	Inorganic ion transport and metabolism	PREDICTED: putative calcium-transporting ATPase 13, plasma membrane-type [Oryza sativa Japonica Group]	biological process: metabolic process (GO:0008152);; biological process: cellular process (GO:0009987);; molecular function: catalytic activity (GO:0003824);; biological process: localization (GO:0051179);; molecular function: transporter activity (GO:0005215);; molecular function: binding (GO:0005488);; cellular component: cell (GO:0005623);; cellular component: organelle (GO:0043226);; cellular…
OsR498G0100392200.01	OsR498G0100392200.01	64.0371	3040	70.1209	3119	63.5247	3284	61.3786	3021	232.308	10868	222.458	10575	266.758	12345	272.838	12227	8.56446e-107	1.94579	up	--	--	--	--	--	--	--	Protein of unknown function, DUF538	--	S	Function unknown	hypothetical protein OsI_00860 [Oryza sativa Indica Group]	--
OsR498G0306988300.01	OsR498G0306988300.01	34.4488	2691	48.9315	3576	53.1337	4516	50.9764	4156	20.2613	1557	15.4913	1223	11.9763	917	11.7731	860	4.72419e-20	-1.6016	down	[E]	Amino acid transport and metabolism	Molecular Function: serine-type carboxypeptidase activity (GO:0004185);; Cellular Component: mitochondrion (GO:0005739);; Biological Process: proteolysis (GO:0006508);; Cellular Component: cytoplasmic vesicle (GO:0016023);;	K16296|0|osa:107277598|K16296 serine carboxypeptidase-like clade I [EC:3.4.16.-] | (RefSeq) serine carboxypeptidase-like 15	--	[OE]	Posttranslational modification, protein turnover, chaperones;; Amino acid transport and metabolism	Serine carboxypeptidase	Serine carboxypeptidase-like 18 OS=Arabidopsis thaliana OX=3702 GN=SCPL18 PE=2 SV=2	E	Amino acid transport and metabolism	hypothetical protein OsI_13387 [Oryza sativa Indica Group]	biological process: metabolic process (GO:0008152);; molecular function: catalytic activity (GO:0003824);; cellular component: cell (GO:0005623);; cellular component: organelle (GO:0043226);; cellular component: cell part (GO:0044464)
OsR498G0407781500.01	OsR498G0407781500.01	14.0384	686	19.2866	883	19.1893	1021	18.2192	923	53.4562	2574	59.495	2911	80.8298	3850	80.22	3700	3.95014e-35	1.93147	up	--	--	Cellular Component: extracellular region (GO:0005576);; Cellular Component: cell wall (GO:0005618);; Biological Process: unidimensional cell growth (GO:0009826);; Biological Process: plant-type cell wall loosening (GO:0009828);; Biological Process: plant-type cell wall modification involved in multidimensional cell growth (GO:0009831);; Cellular Component: membrane (GO:0016020);; Cellular Compone…	--	--	--	--	Pollen allergen;; Lytic transglycolase	Expansin-A1 OS=Oryza sativa subsp. japonica OX=39947 GN=EXPA1 PE=2 SV=2	G	Carbohydrate transport and metabolism	PREDICTED: expansin-A1 [Oryza sativa Japonica Group]	cellular component: extracellular region (GO:0005576);; cellular component: cell (GO:0005623);; cellular component: cell part (GO:0044464);; biological process: cellular process (GO:0009987);; biological process: developmental process (GO:0032502);; biological process: growth (GO:0040007);; biological process: single-organism process (GO:0044699);; biological process: cellular component organizat…
OsR498G0203200600.01	OsR498G0203200600.01	13.7276	220	14.4098	216	12.3845	216	16.326	271	27.6199	436	28.0639	450	30.5255	477	31.3653	474	1.33257e-18	1.05358	up	--	--	--	--	--	--	--	--	Arabinogalactan protein 16 OS=Arabidopsis thaliana OX=3702 GN=AGP16 PE=1 SV=1	--	--	hypothetical protein OsJ_05853 [Oryza sativa Japonica Group]	--
OsR498G0305693300.01	OsR498G0305693300.01	11.3966	499	13.3064	546	15.5464	721	14.9466	654	4.41118	187	3.1744	137	3.33353	139	3.36462	136	2.81554e-40	-1.90499	down	--	--	Molecular Function: calcium ion binding (GO:0005509);; Cellular Component: chloroplast thylakoid lumen (GO:0009543);; Cellular Component: photosystem II oxygen evolving complex (GO:0009654);; Biological Process: photosystem II assembly (GO:0010207);; Biological Process: mRNA modification (GO:0016556);; Biological Process: cysteine biosynthetic process (GO:0019344);; Cellular Component: extrinsic …	--	--	--	--	PsbP	Photosynthetic NDH subunit of lumenal location 1, chloroplastic OS=Arabidopsis thaliana OX=3702 GN=PNSL1 PE=1 SV=2	S	Function unknown	PREDICTED: photosynthetic NDH subunit of lumenal location 1, chloroplastic [Oryza sativa Japonica Group]	molecular function: binding (GO:0005488);; cellular component: cell (GO:0005623);; cellular component: organelle (GO:0043226);; cellular component: organelle part (GO:0044422);; cellular component: cell part (GO:0044464);; cellular component: membrane (GO:0016020);; cellular component: macromolecular complex (GO:0032991);; cellular component: membrane part (GO:0044425);; biological process: cellu…
OsR498G0917938400.01	OsR498G0917938400.01	0.560656	47	0.454941	36	0.288809	27	0.439741	38	1.35128	111	1.47509	123	2.48396	201	2.19524	172	1.93256e-13	1.97535	up	[IQ]	Lipid transport and metabolism;; Secondary metabolites biosynthesis, transport and catabolism	Molecular Function: benzoate-CoA ligase activity (GO:0018858);; Biological Process: glucosinolate biosynthetic process (GO:0019761);;	K23618|0|osa:4347816|K23618 acyl-activating enzyme 11/12 [EC:6.2.1.2 6.2.1.-] | (RefSeq) butyrate--CoA ligase AAE11, peroxisomal	--	[I]	Lipid transport and metabolism	AMP-binding enzyme;; AMP-binding enzyme C-terminal domain	Butyrate--CoA ligase AAE11, peroxisomal OS=Arabidopsis thaliana OX=3702 GN=AAE11 PE=1 SV=1	IQ	Lipid transport and metabolism;; Secondary metabolites biosynthesis, transport and catabolism	hypothetical protein OsI_32344 [Oryza sativa Indica Group]	molecular function: catalytic activity (GO:0003824);; biological process: metabolic process (GO:0008152);; biological process: cellular process (GO:0009987);; biological process: single-organism process (GO:0044699)
OsR498G0204658200.01	OsR498G0204658200.01	8.55463	217	11.2686	268	9.38752	260	7.9324	209	24.6214	616	25.2804	643	30.9924	767	30.844	739	1.30049e-28	1.58004	up	--	--	--	--	--	--	--	--	--	--	--	--	--
OsR498G0511435200.01	OsR498G0511435200.01	7.41345	361	6.79982	311	7.47226	397	6.53209	330	2.47668	119	2.52438	124	1.39959	67	1.54598	72	2.65972e-21	-1.75218	down	--	--	Molecular Function: DNA binding (GO:0003677);; Molecular Function: chromatin binding (GO:0003682);;	--	--	--	--	Myb-like DNA-binding domain	Transcription factor MYBS3 OS=Oryza sativa subsp. japonica OX=39947 GN=MYBS3 PE=2 SV=1	K	Transcription	PREDICTED: transcription factor MYB1R1 [Oryza sativa Japonica Group]	molecular function: binding (GO:0005488)
OsR498G1120762500.01	OsR498G1120762500.01	3.61766	158	3.32023	136	1.91376	92	2.94962	134	9.05856	390	9.86011	432	14.7148	627	14.6378	604	3.26283e-19	1.96663	up	--	--	Molecular Function: chitinase activity (GO:0004568);; Cellular Component: extracellular region (GO:0005576);; Biological Process: carbohydrate metabolic process (GO:0005975);; Biological Process: defense response (GO:0006952);; Cellular Component: cytoplasmic vesicle (GO:0016023);;	K01183|0|osa:4351188|K01183 chitinase [EC:3.2.1.14] | (RefSeq) xylanase inhibitor protein 2-like	Amino sugar and nucleotide sugar metabolism (ko00520)	[M]	Cell wall/membrane/envelope biogenesis	Glycosyl hydrolases family 18	Xylanase inhibitor protein 2 OS=Oryza sativa subsp. japonica OX=39947 GN=Chib3H-h PE=1 SV=1	G	Carbohydrate transport and metabolism	hypothetical protein OsI_37040 [Oryza sativa Indica Group]	molecular function: catalytic activity (GO:0003824);; cellular component: extracellular region (GO:0005576);; biological process: metabolic process (GO:0008152);; biological process: response to stimulus (GO:0050896)
OsR498G0511028200.01	OsR498G0511028200.01	0.967713	59	0.562047	32	0.390562	26	0.495749	31	0.958562	57	1.40331	85	2.7737	163	2.35219	134	2.80001e-05	1.46001	up	--	--	Biological Process: abscisic acid-activated signaling pathway (GO:0009738);;	K14496|5.02301e-70|osa:4339083|K14496 abscisic acid receptor PYR/PYL family | (RefSeq) abscisic acid receptor PYL4	MAPK signaling pathway - plant (ko04016);; Plant hormone signal transduction (ko04075)	--	--	Polyketide cyclase / dehydrase and lipid transport;; Pathogenesis-related protein Bet v I family;; Polyketide cyclase / dehydrase and lipid transport	Abscisic acid receptor PYL4 OS=Arabidopsis thaliana OX=3702 GN=PYL4 PE=1 SV=1	S	Function unknown	PREDICTED: abscisic acid receptor PYL4 [Oryza sativa Japonica Group]	biological process: cellular process (GO:0009987);; biological process: signaling (GO:0023052);; biological process: single-organism process (GO:0044699);; biological process: response to stimulus (GO:0050896);; biological process: biological regulation (GO:0065007)
OsR498G0509660500.01	OsR498G0509660500.01	25.4492	2506	19.257	1777	18.7733	2014	27.2034	2778	52.7447	5119	41.6195	4105	55.1523	5295	51.756	4812	1.63336e-17	1.15032	up	--	--	Molecular Function: DNA binding (GO:0003677);; Molecular Function: metal ion binding (GO:0046872);;	--	--	[R]	General function prediction only	Zinc finger C-x8-C-x5-C-x3-H type (and similar)	Zinc finger CCCH domain-containing protein 33 OS=Oryza sativa subsp. japonica OX=39947 GN=Os05g0128200 PE=2 SV=1	S	Function unknown	PREDICTED: zinc finger CCCH domain-containing protein 33 [Oryza sativa Japonica Group]	molecular function: binding (GO:0005488)
OsR498G0815798000.01	OsR498G0815798000.01	46.3872	1552	41.6273	1306	62.1695	2266	64.1216	2225	125.815	4150	135.511	4542	110.092	3592	104.922	3315	3.79243e-16	1.14708	up	--	--	Cellular Component: cytoplasmic vesicle (GO:0016023);;	--	--	--	--	--	--	--	--	hypothetical protein OsI_28814 [Oryza sativa Indica Group]	--
OsR498G0101833700.01	OsR498G0101833700.01	2.22861	103	2.83034	122	1.66789	84	2.75421	132	6.87994	312	7.38973	341	7.4764	336	7.70458	335	5.32613e-22	1.61276	up	--	--	Cellular Component: membrane (GO:0016020);; Cellular Component: cytoplasmic vesicle (GO:0016023);;	--	--	--	--	AWPM-19-like family	Membrane protein PM19L OS=Oryza sativa subsp. japonica OX=39947 GN=PM19L PE=2 SV=1	S	Function unknown	PREDICTED: uncharacterized protein LOC4326921 [Oryza sativa Japonica Group]	cellular component: membrane (GO:0016020)
Oryza_sativa_newGene_1276	--	6.2134	350	14.9652	790	5.62438	345	8.27481	484	1.07354	60	1.43486	81	0.419279	24	0.460197	25	8.26518e-11	-2.73847	down	--	--	Cellular Component: integral component of membrane (GO:0016021);;	--	--	--	--	--	--	S	Function unknown	hypothetical protein OsI_15329 [Oryza sativa Indica Group]	cellular component: membrane (GO:0016020);; cellular component: membrane part (GO:0044425)
OsR498G1120633300.01	OsR498G1120633300.01	150.686	5845	171.233	6224	144.342	6099	157.65	6342	46.5626	1781	38.3054	1489	32.5572	1232	31.7162	1162	2.57866e-70	-2.02725	down	--	--	Cellular Component: cytoplasmic vesicle (GO:0016023);;	--	--	--	--	Dirigent-like protein	Dirigent protein 21 OS=Arabidopsis thaliana OX=3702 GN=DIR21 PE=3 SV=1	S	Function unknown	PREDICTED: dirigent protein 21 [Oryza sativa Japonica Group]	--
OsR498G0102649000.01	OsR498G0102649000.01	5.51461	343	3.13324	183	3.46234	235	3.8679	250	15.124	927	8.52506	531	11.1592	762	11.5607	679	4.66453e-15	1.54354	up	--	--	--	--	--	--	--	C2 domain	Protein SRC2 OS=Glycine max OX=3847 GN=SRC2 PE=2 SV=1	S	Function unknown	PREDICTED: protein SRC2 [Oryza sativa Japonica Group]	--
OsR498G0307166200.01	OsR498G0307166200.01	1.39122	82	1.18671	65	0.848593	54	1.23989	75	0.780706	45	0.500844	30	0.362907	21	0.29609	17	0.000220539	-1.12636	down	[R]	General function prediction only	Biological Process: metabolic process (GO:0008152);; Molecular Function: hydrolase activity (GO:0016787);;	--	--	[I]	Lipid transport and metabolism	--	Patatin-like protein 3 OS=Oryza sativa subsp. japonica OX=39947 GN=PLP3 PE=3 SV=1	S	Function unknown	PREDICTED: patatin-like protein 3 [Oryza sativa Japonica Group]	biological process: metabolic process (GO:0008152);; molecular function: catalytic activity (GO:0003824)
OsR498G0816517100.01	OsR498G0816517100.01	279.663	25865	296.41	25654	259.157	26069	265.818	25465	103.567	9445	131.759	12191	70.8905	6388	71.065	6202	4.08485e-20	-1.4971	down	[S]	Function unknown	Molecular Function: acid phosphatase activity (GO:0003993);; Cellular Component: cell wall (GO:0005618);; Molecular Function: metal ion binding (GO:0046872);;	K22390|0|osa:4346129|K22390 acid phosphatase type 7 | (RefSeq) nucleotide pyrophosphatase/phosphodiesterase	--	[G]	Carbohydrate transport and metabolism	Calcineurin-like phosphoesterase;; Iron/zinc purple acid phosphatase-like protein C;; Purple acid Phosphatase, N-terminal domain	Probable inactive purple acid phosphatase 27 OS=Arabidopsis thaliana OX=3702 GN=PAP27 PE=2 SV=1	S	Function unknown	PREDICTED: nucleotide pyrophosphatase/phosphodiesterase [Oryza sativa Japonica Group]	biological process: metabolic process (GO:0008152);; biological process: cellular process (GO:0009987);; molecular function: catalytic activity (GO:0003824);; cellular component: cell (GO:0005623);; cellular component: cell part (GO:0044464);; molecular function: binding (GO:0005488)
OsR498G0511305300.01	OsR498G0511305300.01	7.56525	363	9.92836	446	6.41554	335	8.12597	404	1.33147	63	2.48149	119	0.358383	17	0.460368	21	7.09392e-06	-2.10514	down	--	--	Cellular Component: membrane (GO:0016020);; Cellular Component: cytoplasmic vesicle (GO:0016023);;	--	--	--	--	Root cap	--	S	Function unknown	PREDICTED: uncharacterized protein LOC9268587 [Oryza sativa Japonica Group]	cellular component: membrane (GO:0016020)
OsR498G1120167900.01	OsR498G1120167900.01	3.79857	183	3.91604	177	3.40781	179	4.05148	202	8.6082	408	7.41375	357	8.66285	406	8.81936	400	4.58129e-22	1.14374	up	--	--	Molecular Function: transcription factor activity, sequence-specific DNA binding (GO:0003700);; Biological Process: regulation of transcription, DNA-templated (GO:0006355);; Cellular Component: plastid (GO:0009536);; Molecular Function: sequence-specific DNA binding (GO:0043565);;	--	--	--	--	WRKY DNA -binding domain	Probable WRKY transcription factor 75 OS=Arabidopsis thaliana OX=3702 GN=WRKY75 PE=2 SV=1	K	Transcription	PREDICTED: probable WRKY transcription factor 56 [Oryza sativa Japonica Group]	biological process: biological regulation (GO:0065007);; molecular function: nucleic acid binding transcription factor activity (GO:0001071);; cellular component: cell (GO:0005623);; cellular component: organelle (GO:0043226);; cellular component: cell part (GO:0044464);; molecular function: binding (GO:0005488)
OsR498G1018034200.01	OsR498G1018034200.01	7.16494	444	7.20891	424	9.52753	683	9.07373	632	4.57993	298	3.20035	244	3.52372	223	2.68354	193	3.1617e-11	-1.08452	down	[E]	Amino acid transport and metabolism	Molecular Function: transporter activity (GO:0005215);; Biological Process: oligopeptide transport (GO:0006857);; Cellular Component: membrane (GO:0016020);;	--	--	[E]	Amino acid transport and metabolism	POT family	Protein NRT1/ PTR FAMILY 8.3 OS=Arabidopsis thaliana OX=3702 GN=NPF8.3 PE=1 SV=1	E	Amino acid transport and metabolism	hypothetical protein OsI_32539 [Oryza sativa Indica Group]	molecular function: transporter activity (GO:0005215);; biological process: localization (GO:0051179);; cellular component: membrane (GO:0016020)
OsR498G0102515800.01	OsR498G0102515800.01	6.4731	486	7.92292	542	9.96056	812	9.68891	739	4.79309	370	3.7248	286	2.82066	219	3.83349	262	1.0701e-09	-1.07481	down	[H]	Coenzyme transport and metabolism	Cellular Component: mitochondrion (GO:0005739);; Molecular Function: methyltransferase activity (GO:0008168);; Biological Process: methylation (GO:0032259);;	--	--	--	--	Putative S-adenosyl-L-methionine-dependent methyltransferase;; Methyltransferase domain;; Methyltransferase domain	Probable methyltransferase PMT17 OS=Arabidopsis thaliana OX=3702 GN=At4g10440 PE=3 SV=1	S	Function unknown	PREDICTED: probable methyltransferase PMT19 [Oryza sativa Japonica Group]	cellular component: cell (GO:0005623);; cellular component: organelle (GO:0043226);; cellular component: cell part (GO:0044464);; molecular function: catalytic activity (GO:0003824);; biological process: metabolic process (GO:0008152)
OsR498G0203268600.01	OsR498G0203268600.01	32.1143	4927	34.7394	4983	43.4879	7245	43.7095	6954	84.7956	12823	97.8588	15016	86.1606	12875	88.51	12799	2.94785e-29	1.21772	up	[K]	Transcription	Molecular Function: protein serine/threonine kinase activity (GO:0004674);; Molecular Function: ATP binding (GO:0005524);; Cellular Component: plasma membrane (GO:0005886);; Biological Process: protein phosphorylation (GO:0006468);; Cellular Component: cytoplasmic vesicle (GO:0016023);;	--	--	--	--	Protein kinase domain;; Protein tyrosine kinase;; Leucine rich repeat;; Leucine Rich repeats (2 copies);; Leucine Rich Repeat;; Leucine Rich repeat	Receptor-like protein kinase HSL1 OS=Arabidopsis thaliana OX=3702 GN=HSL1 PE=2 SV=1	S	Function unknown	hypothetical protein OsI_06446 [Oryza sativa Indica Group]	biological process: metabolic process (GO:0008152);; biological process: cellular process (GO:0009987);; molecular function: catalytic activity (GO:0003824);; molecular function: binding (GO:0005488);; cellular component: cell (GO:0005623);; cellular component: membrane (GO:0016020);; cellular component: cell part (GO:0044464)
OsR498G0612318600.01	OsR498G0612318600.01	0.766292	68	1.11284	97	1.08597	109	1.07352	106	4.914	451	5.8353	543	6.50184	592	6.67674	571	9.41621e-53	2.52189	up	[QV]	Secondary metabolites biosynthesis, transport and catabolism;; Defense mechanisms	Molecular Function: monooxygenase activity (GO:0004497);; Molecular Function: iron ion binding (GO:0005506);; Molecular Function: electron carrier activity (GO:0009055);; Cellular Component: cytoplasmic vesicle (GO:0016023);; Molecular Function: oxidoreductase activity, acting on paired donors, with incorporation or reduction of molecular oxygen (GO:0016705);; Molecular Function: heme binding (GO…	--	--	[Q]	Secondary metabolites biosynthesis, transport and catabolism	Cytochrome P450	Premnaspirodiene oxygenase OS=Hyoscyamus muticus OX=35626 GN=CYP71D55 PE=1 SV=1	Q	Secondary metabolites biosynthesis, transport and catabolism	PREDICTED: premnaspirodiene oxygenase [Oryza sativa Japonica Group]	biological process: metabolic process (GO:0008152);; biological process: single-organism process (GO:0044699);; molecular function: catalytic activity (GO:0003824);; molecular function: binding (GO:0005488);; molecular function: electron carrier activity (GO:0009055)
OsR498G1119525200.01	OsR498G1119525200.01	25.8252	1213	14.7269	649	16.1546	827	19.167	934	43.0271	1993	47.1177	2217	119.29	5464	105.122	4663	3.91352e-07	1.8237	up	--	--	Molecular Function: transferase activity, transferring acyl groups other than amino-acyl groups (GO:0016747);;	--	--	--	--	Transferase family	Putrescine hydroxycinnamoyltransferase 1 OS=Oryza sativa subsp. japonica OX=39947 GN=PHT1 PE=2 SV=1	--	--	Transferase family protein, expressed [Oryza sativa Japonica Group]	molecular function: catalytic activity (GO:0003824)
Oryza_sativa_newGene_3268	--	0.883701	101	1.44435	111	1.79184	154	1.20594	104	0.624473	52	0.72391	66	0.243175	28	0.127726	13	8.72002e-05	-1.34104	down	--	--	--	--	--	--	--	--	--	--	--	--	--
OsR498G0815270100.01	OsR498G0815270100.01	4.96061	251	4.71333	223	5.5747	307	4.09271	215	1.82011	91	1.23757	63	1.31387	65	0.990294	48	2.48512e-20	-1.7691	down	[S]	Function unknown	Cellular Component: mitochondrion (GO:0005739);; Biological Process: aromatic amino acid family biosynthetic process (GO:0009073);; Cellular Component: chloroplast thylakoid membrane (GO:0009535);; Cellular Component: chloroplast stroma (GO:0009570);; Biological Process: NAD(P)H dehydrogenase complex assembly (GO:0010275);; Biological Process: iron-sulfur cluster assembly (GO:0016226);;	--	--	--	--	Chlororespiratory reduction 6	Protein CHLORORESPIRATORY REDUCTION 6, chloroplastic OS=Arabidopsis thaliana OX=3702 GN=CRR6 PE=2 SV=1	S	Function unknown	PREDICTED: protein CHLORORESPIRATORY REDUCTION 6, chloroplastic [Oryza sativa Japonica Group]	cellular component: cell (GO:0005623);; cellular component: organelle (GO:0043226);; cellular component: cell part (GO:0044464);; biological process: metabolic process (GO:0008152);; biological process: cellular process (GO:0009987);; biological process: single-organism process (GO:0044699);; cellular component: membrane (GO:0016020);; cellular component: organelle part (GO:0044422);; biological …
OsR498G0917296000.01	OsR498G0917296000.01	19.8279	1168	20.6692	1230	22.5712	1497	22.9233	1432	11.8623	724	12.3197	732	9.92488	545	8.50978	507	1.99591e-17	-1.00528	down	--		Molecular Function: protein serine/threonine kinase activity (GO:0004674);; Molecular Function: protein tyrosine kinase activity (GO:0004713);; Molecular Function: ATP binding (GO:0005524);; Biological Process: protein phosphorylation (GO:0006468);; Biological Process: vegetative to reproductive phase transition of meristem (GO:0010228);; Biological Process: glucuronoxylan metabolic process (GO:0…	--	--	[T]	Signal transduction mechanisms	Protein kinase domain;; Protein tyrosine kinase	Probable serine/threonine-protein kinase PBL28 OS=Arabidopsis thaliana OX=3702 GN=PBL28 PE=2 SV=1	T	Signal transduction mechanisms	hypothetical protein OsI_31147 [Oryza sativa Indica Group]	biological process: metabolic process (GO:0008152);; biological process: cellular process (GO:0009987);; molecular function: catalytic activity (GO:0003824);; molecular function: binding (GO:0005488);; biological process: reproduction (GO:0000003);; biological process: reproductive process (GO:0022414);; biological process: developmental process (GO:0032502);; biological process: single-organism …
OsR498G0816418300.01	OsR498G0816418300.01	8.66347	371	5.10183	205	5.24268	245	9.09196	404	2.51292	106	1.30682	56	1.97866	83	2.01492	82	1.5214e-12	-1.73117	down	--	--	Molecular Function: calcium ion binding (GO:0005509);; Cellular Component: plastid (GO:0009536);; Cellular Component: photosystem II oxygen evolving complex (GO:0009654);; Biological Process: photosynthesis (GO:0015979);; Cellular Component: extrinsic component of membrane (GO:0019898);;	--	--	--	--	PsbP	Thylakoid lumenal 19 kDa protein, chloroplastic OS=Arabidopsis thaliana OX=3702 GN=At3g63540 PE=1 SV=2	S	Function unknown	hypothetical protein OsI_29797 [Oryza sativa Indica Group]	molecular function: binding (GO:0005488);; cellular component: cell (GO:0005623);; cellular component: organelle (GO:0043226);; cellular component: cell part (GO:0044464);; cellular component: membrane (GO:0016020);; cellular component: macromolecular complex (GO:0032991);; cellular component: membrane part (GO:0044425);; biological process: metabolic process (GO:0008152);; biological process: ce…
OsR498G0613038100.01	OsR498G0613038100.01	1.40667	104	1.57882	110	1.95364	157	2.60908	200	0.777057	57	0.531004	40	1.05276	76	0.894159	63	1.88663e-05	-1.11664	down	[QV]	Secondary metabolites biosynthesis, transport and catabolism;; Defense mechanisms	Molecular Function: monooxygenase activity (GO:0004497);; Molecular Function: iron ion binding (GO:0005506);; Molecular Function: electron carrier activity (GO:0009055);; Cellular Component: cytoplasmic vesicle (GO:0016023);; Molecular Function: oxidoreductase activity, acting on paired donors, with incorporation or reduction of molecular oxygen (GO:0016705);; Molecular Function: heme binding (GO…	--	--	[Q]	Secondary metabolites biosynthesis, transport and catabolism	Cytochrome P450	Premnaspirodiene oxygenase OS=Hyoscyamus muticus OX=35626 GN=CYP71D55 PE=1 SV=1	Q	Secondary metabolites biosynthesis, transport and catabolism	PREDICTED: premnaspirodiene oxygenase [Oryza sativa Japonica Group]	biological process: metabolic process (GO:0008152);; biological process: single-organism process (GO:0044699);; molecular function: catalytic activity (GO:0003824);; molecular function: binding (GO:0005488);; molecular function: electron carrier activity (GO:0009055)
OsR498G1120364500.01	OsR498G1120364500.01	0.260139	23	0.242441	20	0.29011	28	0.199495	18	0.640809	55	0.767561	66	0.467991	40	0.567505	46	1.74044e-05	1.19946	up	[K]	Transcription	Cellular Component: membrane (GO:0016020);; Cellular Component: cytoplasmic vesicle (GO:0016023);;	--	--	[R]	General function prediction only	Leucine rich repeat;; Leucine Rich repeats (2 copies);; Leucine Rich Repeat	Receptor-like protein EIX2 OS=Solanum lycopersicum OX=4081 GN=EIX2 PE=1 SV=2	S	Function unknown	probable leucine-rich repeat receptor-like protein kinase At1g35710 [Aegilops tauschii subsp. tauschii]	cellular component: membrane (GO:0016020)
OsR498G0307229000.01	OsR498G0307229000.01	1.80873	165	1.49563	128	1.39149	144	1.38397	116	2.96247	262	3.13456	269	5.94517	541	6.80205	598	6.50062e-09	1.57305	up	[JO]	Translation, ribosomal structure and biogenesis;; Posttranslational modification, protein turnover, chaperones	Molecular Function: iron ion binding (GO:0005506);; Cellular Component: mitochondrion (GO:0005739);; Cellular Component: Golgi apparatus (GO:0005794);; Cellular Component: plasma membrane (GO:0005886);; Cellular Component: cytoplasmic vesicle (GO:0016023);; Molecular Function: oxidoreductase activity, acting on paired donors, with incorporation or reduction of molecular oxygen, 2-oxoglutarate as …	K00472|0|osa:107280232|K00472 prolyl 4-hydroxylase [EC:1.14.11.2] | (RefSeq) probable prolyl 4-hydroxylase 4	Arginine and proline metabolism (ko00330)	[E]	Amino acid transport and metabolism	2OG-Fe(II) oxygenase superfamily;; 2OG-Fe(II) oxygenase superfamily	Probable prolyl 4-hydroxylase 7 OS=Arabidopsis thaliana OX=3702 GN=P4H7 PE=2 SV=1	S	Function unknown	PREDICTED: probable prolyl 4-hydroxylase 4 [Oryza sativa Japonica Group]	molecular function: binding (GO:0005488);; cellular component: cell (GO:0005623);; cellular component: organelle (GO:0043226);; cellular component: cell part (GO:0044464);; cellular component: membrane (GO:0016020);; biological process: metabolic process (GO:0008152);; biological process: single-organism process (GO:0044699);; molecular function: catalytic activity (GO:0003824)
OsR498G0408873800.01	OsR498G0408873800.01	10.1887	1030	8.75425	830	9.24164	1018	10.3377	1084	19.9664	1990	20.2652	2052	27.5064	2711	26.6498	2544	2.89153e-24	1.29394	up	[P]	Inorganic ion transport and metabolism	Cellular Component: nucleus (GO:0005634);; Cellular Component: plasma membrane (GO:0005886);; Cellular Component: plastid (GO:0009536);; Biological Process: response to nematode (GO:0009624);; Biological Process: response to abscisic acid (GO:0009737);; Molecular Function: high-affinity secondary active ammonium transmembrane transporter activity (GO:0015398);; Biological Process: methylammonium …	K03320|1.20034e-124|osa:4336365|K03320 ammonium transporter, Amt family | (RefSeq) ammonium transporter 1 member 1	--	[P]	Inorganic ion transport and metabolism	Ammonium Transporter Family	Ammonium transporter 1 member 1 OS=Oryza sativa subsp. japonica OX=39947 GN=AMT1-1 PE=2 SV=1	P	Inorganic ion transport and metabolism	Os04g0509500 [Oryza sativa Japonica Group]	cellular component: cell (GO:0005623);; cellular component: organelle (GO:0043226);; cellular component: cell part (GO:0044464);; cellular component: membrane (GO:0016020);; biological process: response to stimulus (GO:0050896);; biological process: multi-organism process (GO:0051704);; biological process: localization (GO:0051179);; molecular function: transporter activity (GO:0005215);; biologi…
OsR498G1018829600.01	OsR498G1018829600.01	3.39066	110	4.62184	140	3.78861	134	3.77099	127	0.72174	23	0.741861	24	0.297376	10	0.967214	30	8.96687e-18	-2.32181	down	--	--	--	--	--	--	--	--	--	--	--	hypothetical protein OsI_33852 [Oryza sativa Indica Group]	--
OsR498G0917717300.01	OsR498G0917717300.01	29.6275	993	14.5382	629	22.9686	791	16.895	809	56.1538	1952	34.624	1601	46.1032	2075	53.8542	1841	2.25707e-22	1.27245	up	--	--	Molecular Function: DNA binding (GO:0003677);; Biological Process: response to stress (GO:0006950);; Molecular Function: zinc ion binding (GO:0008270);; Biological Process: primary metabolic process (GO:0044238);; Biological Process: organic substance metabolic process (GO:0071704);;	--	--	[R]	General function prediction only	AN1-like Zinc finger;; A20-like zinc finger	Zinc finger A20 and AN1 domain-containing stress-associated protein 1 OS=Oryza sativa subsp. japonica OX=39947 GN=SAP1 PE=2 SV=2	S	Function unknown	hypothetical protein OsJ_29820 [Oryza sativa Japonica Group]	molecular function: binding (GO:0005488);; biological process: response to stimulus (GO:0050896);; biological process: metabolic process (GO:0008152)
OsR498G0101134700.01	OsR498G0101134700.01	0.485274	62	0.308462	38	0.495914	71	0.398946	52	0.499251	65	1.09638	137	1.38824	163	1.18785	142	3.61973e-05	1.18161	up	[R]	General function prediction only	Biological Process: defense response (GO:0006952);; Cellular Component: plastid (GO:0009536);; Molecular Function: ADP binding (GO:0043531);;	K13457|0|osa:4323952|K13457 disease resistance protein RPM1 | (RefSeq) disease resistance protein RPM1	Plant-pathogen interaction (ko04626)	[T]	Signal transduction mechanisms	NB-ARC domain	Disease resistance protein RPM1 OS=Arabidopsis thaliana OX=3702 GN=RPM1 PE=1 SV=1	S	Function unknown	Os01g0521600 [Oryza sativa Japonica Group]	biological process: response to stimulus (GO:0050896);; cellular component: cell (GO:0005623);; cellular component: organelle (GO:0043226);; cellular component: cell part (GO:0044464);; molecular function: binding (GO:0005488)
OsR498G1019080500.01	OsR498G1019080500.01	22.7291	953	21.7021	853	19.1888	876	21.0408	915	37.487	1552	36.8327	1549	51.7314	2114	48.5132	1921	2.32089e-16	1.04984	up	[O]	Posttranslational modification, protein turnover, chaperones	Molecular Function: glutathione transferase activity (GO:0004364);; Cellular Component: chloroplast (GO:0009507);; Biological Process: de-etiolation (GO:0009704);; Biological Process: response to cadmium ion (GO:0046686);; Biological Process: lateral root development (GO:0048527);; Biological Process: response to growth hormone (GO:0060416);; Biological Process: response to karrikin (GO:0080167);;	--	--	[O]	Posttranslational modification, protein turnover, chaperones	Glutathione S-transferase, C-terminal domain;; Glutathione S-transferase, C-terminal domain	Probable glutathione S-transferase GSTU6 OS=Oryza sativa subsp. japonica OX=39947 GN=GSTU6 PE=2 SV=2	O	Posttranslational modification, protein turnover, chaperones	PREDICTED: uncharacterized protein LOC4349193 [Oryza sativa Japonica Group]	molecular function: catalytic activity (GO:0003824);; cellular component: cell (GO:0005623);; cellular component: organelle (GO:0043226);; cellular component: cell part (GO:0044464);; biological process: response to stimulus (GO:0050896);; biological process: multicellular organismal process (GO:0032501);; biological process: developmental process (GO:0032502);; biological process: single-organis…
OsR498G0407734200.01	OsR498G0407734200.01	9.89926	1756	8.76758	1469	10.6973	2071	10.1764	1880	22.5701	3966	27.8626	4986	23.9266	4164	23.2666	3910	3.4767e-50	1.31457	up	[V]	Defense mechanisms	Cellular Component: plant-type vacuole (GO:0000325);; Molecular Function: ATP binding (GO:0005524);; Cellular Component: vacuolar membrane (GO:0005774);; Cellular Component: plasma membrane (GO:0005886);; Biological Process: obsolete ATP catabolic process (GO:0006200);; Molecular Function: folic acid transporter activity (GO:0008517);; Biological Process: response to water deprivation (GO:0009414…	--	--	[Q]	Secondary metabolites biosynthesis, transport and catabolism	ABC transporter;; ABC transporter transmembrane region;; RecF/RecN/SMC N terminal domain;; P-loop containing region of AAA domain;; 50S ribosome-binding GTPase	ABC transporter C family member 14 OS=Arabidopsis thaliana OX=3702 GN=ABCC14 PE=1 SV=1	V	Defense mechanisms	hypothetical protein OsJ_13843 [Oryza sativa Japonica Group]	cellular component: cell (GO:0005623);; cellular component: organelle (GO:0043226);; cellular component: cell part (GO:0044464);; molecular function: binding (GO:0005488);; cellular component: membrane (GO:0016020);; cellular component: organelle part (GO:0044422);; biological process: single-organism process (GO:0044699);; biological process: localization (GO:0051179);; molecular function: trans…
OsR498G0204802800.01	OsR498G0204802800.01	2.97876	175	4.27208	235	4.59223	294	5.39647	328	9.32075	539	7.46378	439	10.412	596	9.57229	530	1.81051e-09	1.0776	up	--	--	--	--	--	--	--	Phosphate-induced protein 1 conserved region	Protein EXORDIUM OS=Arabidopsis thaliana OX=3702 GN=EXO PE=2 SV=1	S	Function unknown	PREDICTED: protein EXORDIUM [Oryza sativa Japonica Group]	--
OsR498G0714940500.01	OsR498G0714940500.01	42.8328	1463	28.6406	916	31.6346	1175	31.7827	1111	63.9333	2145	63.3594	2132	102.95	3412	108.96	3480	6.39953e-12	1.30467	up	--	--	Cellular Component: integral component of membrane (GO:0016021);;	--	--	--	--	Hypoxia induced protein conserved region	--	S	Function unknown	PREDICTED: uncharacterized protein LOC4344259 [Oryza sativa Japonica Group]	cellular component: membrane (GO:0016020);; cellular component: membrane part (GO:0044425)
OsR498G0204736700.01	OsR498G0204736700.01	17.2006	2546	16.5566	2300	19.5414	3140	20.2752	3101	8.3153	1206	7.96725	1178	7.21799	1034	7.35252	1011	4.71127e-46	-1.23967	down	[L]	Replication, recombination and repair	Molecular Function: nucleic acid binding (GO:0003676);; Molecular Function: RNA helicase activity (GO:0003724);; Molecular Function: ATP binding (GO:0005524);; Molecular Function: ATP-dependent helicase activity (GO:0008026);; Cellular Component: chloroplast stroma (GO:0009570);; Biological Process: embryo development ending in seed dormancy (GO:0009793);; Cellular Component: cytoplasmic stress g…	--	--	[A]	RNA processing and modification	DSHCT (NUC185) domain;; DEAD/DEAH box helicase;; Type III restriction enzyme, res subunit;; Helicase conserved C-terminal domain	DExH-box ATP-dependent RNA helicase DExH15 chloroplastic OS=Arabidopsis thaliana OX=3702 GN=ISE2 PE=1 SV=2	L	Replication, recombination and repair	PREDICTED: DExH-box ATP-dependent RNA helicase DExH15 chloroplastic isoform X3 [Oryza sativa Japonica Group]	molecular function: binding (GO:0005488);; molecular function: catalytic activity (GO:0003824);; cellular component: cell (GO:0005623);; cellular component: organelle (GO:0043226);; cellular component: organelle part (GO:0044422);; cellular component: cell part (GO:0044464);; biological process: reproduction (GO:0000003);; biological process: reproductive process (GO:0022414);; biological process…
OsR498G0305791300.01	OsR498G0305791300.01	35.0672	2026	93.1466	5041	65.521	4122	88.2491	5286	3.59554	205	12.4181	719	1.95657	111	1.84684	101	7.50308e-08	-2.67903	down	[ER]	Amino acid transport and metabolism;; General function prediction only	Biological Process: iron ion transport (GO:0006826);; Molecular Function: nicotianamine synthase activity (GO:0030410);; Biological Process: nicotianamine biosynthetic process (GO:0030418);;	K05953|0|osa:4332608|K05953 nicotianamine synthase [EC:2.5.1.43] | (RefSeq) nicotianamine synthase 1	--	--	--	Nicotianamine synthase protein	Nicotianamine synthase 1 OS=Oryza sativa subsp. japonica OX=39947 GN=NAS1 PE=2 SV=1	E	Amino acid transport and metabolism	Nicotianamine synthase 1, putative, expressed [Oryza sativa Japonica Group]	biological process: localization (GO:0051179);; molecular function: catalytic activity (GO:0003824);; biological process: metabolic process (GO:0008152);; biological process: cellular process (GO:0009987);; biological process: single-organism process (GO:0044699)
OsR498G0714447600.01	OsR498G0714447600.01	0.273063	32	0.223127	25	0.60355	77	0.645605	78	1.55096	178	0.672501	79	0.891109	101	0.710902	78	0.00417741	1.00206	up	[K]	Transcription	Biological Process: defense response (GO:0006952);; Molecular Function: ADP binding (GO:0043531);;	--	--	[T]	Signal transduction mechanisms	Leucine Rich repeats (2 copies)	Disease resistance protein RGA2 OS=Solanum bulbocastanum OX=147425 GN=RGA2 PE=1 SV=1	S	Function unknown	putative resistance complex protein I2C-2 [Oryza sativa Japonica Group]	biological process: response to stimulus (GO:0050896);; molecular function: binding (GO:0005488)
OsR498G0100012800.01	OsR498G0100012800.01	17.0373	800	15.1605	667	18.1188	931	18.5422	909	6.34279	289	3.92352	181	4.53281	203	5.64613	240	1.81095e-32	-1.74445	down	--	--	Biological Process: cellular cation homeostasis (GO:0030003);; Biological Process: divalent metal ion transport (GO:0070838);;	--	--	--	--	Light regulated protein Lir1	Light-regulated protein, chloroplastic OS=Oryza sativa subsp. japonica OX=39947 GN=LIR1 PE=1 SV=1	S	Function unknown	PREDICTED: light-regulated protein [Oryza sativa Japonica Group]	biological process: cellular process (GO:0009987);; biological process: single-organism process (GO:0044699);; biological process: biological regulation (GO:0065007);; biological process: localization (GO:0051179)
OsR498G1221645800.01	OsR498G1221645800.01	1.82466	215	1.36085	150	1.51899	195	1.39553	170	5.89571	679	5.4939	647	5.06477	573	4.88032	541	1.39115e-51	1.79215	up	--	--	Molecular Function: RNA binding (GO:0003723);;	--	--	[J]	Translation, ribosomal structure and biogenesis	Pumilio-family RNA binding repeat	Pumilio homolog 12 OS=Arabidopsis thaliana OX=3702 GN=APUM12 PE=2 SV=2	J	Translation, ribosomal structure and biogenesis	hypothetical protein OsI_38363 [Oryza sativa Indica Group]	molecular function: binding (GO:0005488)
OsR498G0305786000.01	OsR498G0305786000.01	5.22241	208	3.29431	125	3.50238	173	2.15795	93	13.3774	542	16.7752	697	65.6773	2669	64.9919	2584	2.37294e-08	2.645	up	[T]	Signal transduction mechanisms	Biological Process: response to molecule of fungal origin (GO:0002238);; Cellular Component: vacuole (GO:0005773);; Biological Process: response to stress (GO:0006950);;	--	--	--	--	Universal stress protein family	Universal stress protein A-like protein OS=Arabidopsis thaliana OX=3702 GN=At3g01520 PE=1 SV=2	T	Signal transduction mechanisms	PREDICTED: uncharacterized protein LOC4332595 isoform X1 [Oryza sativa Japonica Group]	biological process: response to stimulus (GO:0050896);; cellular component: cell (GO:0005623);; cellular component: organelle (GO:0043226);; cellular component: cell part (GO:0044464)
OsR498G0305447400.01	OsR498G0305447400.01	14.8745	1274	16.469	1299	16.9613	1580	16.9417	1486	35.7382	3006	34.2934	2902	35.1067	2889	38.354	3050	9.39238e-58	1.14237	up	[G]	Carbohydrate transport and metabolism	Molecular Function: beta-galactosidase activity (GO:0004565);; Biological Process: carbohydrate metabolic process (GO:0005975);; Cellular Component: chloroplast (GO:0009507);; Cellular Component: cytoplasmic vesicle (GO:0016023);; Molecular Function: beta-D-fucosidase activity (GO:0033907);; Molecular Function: glucan endo-1,3-beta-D-glucosidase activity (GO:0042973);; Molecular Function: metal i…	K01188|0|osa:4332041|K01188 beta-glucosidase [EC:3.2.1.21] | (RefSeq) beta-glucosidase 6	Cyanoamino acid metabolism (ko00460);; Starch and sucrose metabolism (ko00500);; Phenylpropanoid biosynthesis (ko00940)	[G]	Carbohydrate transport and metabolism	Glycosyl hydrolase family 1	Beta-glucosidase 6 OS=Oryza sativa subsp. japonica OX=39947 GN=BGLU6 PE=1 SV=1	G	Carbohydrate transport and metabolism	hypothetical protein OsI_10506 [Oryza sativa Indica Group]	molecular function: catalytic activity (GO:0003824);; biological process: metabolic process (GO:0008152);; cellular component: cell (GO:0005623);; cellular component: organelle (GO:0043226);; cellular component: cell part (GO:0044464);; molecular function: binding (GO:0005488);; cellular component: extracellular region (GO:0005576)
OsR498G0101347500.01	OsR498G0101347500.01	17.2184	1536	17.6558	1430	21.4538	2108	19.1691	1828	51.2689	4720	53.8553	4942	49.0096	4459	48.7225	4251	7.72445e-66	1.48158	up	[O]	Posttranslational modification, protein turnover, chaperones	Biological Process: protein peptidyl-prolyl isomerization (GO:0000413);; Molecular Function: peptidyl-prolyl cis-trans isomerase activity (GO:0003755);; Molecular Function: FK506 binding (GO:0005528);; Cellular Component: mitochondrion (GO:0005739);; Biological Process: protein folding (GO:0006457);; Cellular Component: membrane (GO:0016020);; Cellular Component: cytoplasmic vesicle (GO:0016023);;	--	--	[O]	Posttranslational modification, protein turnover, chaperones	FKBP-type peptidyl-prolyl cis-trans isomerase	Peptidyl-prolyl cis-trans isomerase FKBP65 OS=Arabidopsis thaliana OX=3702 GN=FKBP65 PE=1 SV=1	O	Posttranslational modification, protein turnover, chaperones	PREDICTED: peptidyl-prolyl cis-trans isomerase FKBP65 isoform X1 [Oryza sativa Japonica Group]	biological process: metabolic process (GO:0008152);; biological process: cellular process (GO:0009987);; molecular function: catalytic activity (GO:0003824);; molecular function: binding (GO:0005488);; cellular component: cell (GO:0005623);; cellular component: organelle (GO:0043226);; cellular component: cell part (GO:0044464);; cellular component: membrane (GO:0016020)
OsR498G0102757000.01	OsR498G0102757000.01	7.39614	245	6.54059	203	7.99341	288	8.88395	305	3.29369	108	1.87211	62	2.0838	68	2.33092	73	6.16996e-17	-1.61194	down	[S]	Function unknown	Biological Process: maltose metabolic process (GO:0000023);; Biological Process: pentose-phosphate shunt (GO:0006098);; Cellular Component: chloroplast thylakoid membrane (GO:0009535);; Biological Process: leaf morphogenesis (GO:0009965);; Biological Process: thylakoid membrane organization (GO:0010027);; Biological Process: cytochrome b6f complex assembly (GO:0010190);; Biological Process: starc…	--	--	--	--	YGGT family	Protein COFACTOR ASSEMBLY OF COMPLEX C SUBUNIT B CCB3, chloroplastic OS=Arabidopsis thaliana OX=3702 GN=CCB3 PE=1 SV=1	S	Function unknown	PREDICTED: protein COFACTOR ASSEMBLY OF COMPLEX C SUBUNIT B CCB3, chloroplastic [Oryza sativa Japonica Group]	biological process: metabolic process (GO:0008152);; biological process: cellular process (GO:0009987);; biological process: single-organism process (GO:0044699);; cellular component: cell (GO:0005623);; cellular component: membrane (GO:0016020);; cellular component: organelle (GO:0043226);; cellular component: organelle part (GO:0044422);; cellular component: cell part (GO:0044464);; biological …
OsR498G0714990300.01	OsR498G0714990300.01	1.1626	56	1.05984	48	0.995443	52	1.28732	64	4.23441	198	3.23656	154	5.44835	252	6.04538	271	2.37752e-18	1.98116	up	--	--	--	--	--	--	--	VQ motif	--	S	Function unknown	PREDICTED: calmodulin-binding protein 25 [Oryza sativa Japonica Group]	--
[truncated: 3,108 more rows]

## Sheet: Table S3-1 DEMs in embryo
#ID	#NEWID	name	CK-1-PGPY	CK-2-PGPY	CK-3-PGPY	CK-4-PGPY	CK-5-PGPY	CK-6-PGPY	US-1-PGPY	US-2-PGPY	US-3-PGPY	US-4-PGPY	US-5-PGPY	US-6-PGPY	CK_Em_Mean	US_Em_Mean	Fold_change	log2FC	Pvalue	VIP	regulated	KEGG_annotation	KEGG_pathway_annotation	HMDB_ID	pubchem_id	CAS	HMDB_super_class	HMDB_taxonomy	HMDB_sub_class
meta_1	Emdem_1	L-Pipecolic acid	0.000841739	0.000713019	0.0010301	0.000795152	0.00104986	0.00101057	0.00329304	0.00375346	0.0032281	0.00237247	0.00309512	0.00203786	0.000906739	0.00296334	3.26813	1.69348	0.00037596	1.77563	up	C00408	Tropane, piperidine and pyridine alkaloid biosynthesis(ko00960);;Biosynthesis of secondary metabolites(ko01110);;Metabolic pathways(ko01100);;Lysine degradation(ko00310)	HMDB0000716	439227	3105-95-1	Organic acids and derivatives	Carboxylic acids and derivatives	Amino acids, peptides, and analogues
meta_4	Emdem_2	Vidarabine	0.00521827	0.00389585	0.00735924	0.0054389	0.00748738	0.00615947	0.00926655	0.00916973	0.00890163	0.00820764	0.0095246	0.00921885	0.00592652	0.00904817	1.52673	0.643424	0.00175829	1.66738	up	--	--	HMDB0014340	21704	24356-66-9	Nucleosides, nucleotides, and analogues	Purine nucleosides	_
[truncated: 430 more rows]

## Sheet: Table S3-2 DEMs in endosperm
#ID	#NEWID	name	CK-1-ZZ	CK-2-ZZ	CK-3-ZZ	CK-4-ZZ	CK-5-ZZ	CK-6-ZZ	US-1-ZZ	US-2-ZZ	US-3-ZZ	US-4-ZZ	US-5-ZZ	US-6-ZZ	CK_En_Mean	US_En_Mean	Fold_change	log2FC	Pvalue	VIP	regulated	KEGG_annotation	KEGG_pathway_annotation	HMDB_ID	pubchem_id	CAS	HMDB_super_class	HMDB_taxonomy	HMDB_sub_class
[truncated: 409 more rows]
